# Supplementary material for: The compendium of Arabidopsis thaliana GLYCINE-RICH RNA-BINDING PROTEIN 8 in vivo targets determined by iCLIP
Source: Sci Data. 2025 Aug 6;12:1374. doi: 10.1038/s41597-025-05716-z (PMC12329026; doi:10.1038/s41597-025-05716-z)
Supplement: Supplementary file 1 — Supplementary Table S1 [file 41597_2025_5716_MOESM1_ESM.xlsx]

## Sheet: Table S1
Table S1: Called peak coordinates
The genomic coordinates of called peaks identified by AtGRP8-GFP iCLIP are presented in standard BED format.
The 'score' column contains the determined PureCLIP score values of the corresponding peak position.
chrom	start	end	name	score	strand
Chr1	199914	199915	3	18.7243	+
Chr1	199949	199950	3	1.3433	+
Chr1	199953	199954	3	1.53551	+
Chr1	200509	200510	3	0.278787	+
Chr1	200510	200511	3	0.231875	+
Chr1	200529	200530	3	10.0393	+
Chr1	200631	200632	3	0.876114	+
Chr1	200852	200853	3	2.33675	+
Chr1	200864	200865	3	0.816254	+
Chr1	200943	200944	3	1.16291	+
Chr1	201277	201278	3	1.76336	+
Chr1	201329	201330	3	3.60587	+
Chr1	201569	201570	3	3.59503	+
Chr1	455837	455838	3	1.40238	+
Chr1	455840	455841	3	0.773883	+
Chr1	455842	455843	3	0.773883	+
Chr1	455872	455873	3	3.53915	+
Chr1	455873	455874	3	10.0506	+
Chr1	455874	455875	3	3.53914	+
Chr1	458047	458048	3	1.45821	+
Chr1	520310	520311	3	0.566986	+
Chr1	520329	520330	3	0.664459	+
Chr1	538011	538012	3	2.49179	+
Chr1	538016	538017	3	6.93125	+
Chr1	538028	538029	3	6.7665	+
Chr1	538033	538034	3	2.16966	+
Chr1	538088	538089	3	1.57308	+
Chr1	538119	538120	3	3.22012	+
Chr1	539757	539758	3	1.2908	+
Chr1	539852	539853	3	9.54415	+
Chr1	539853	539854	3	13.9614	+
Chr1	539885	539886	3	2.2167	+
Chr1	898898	898899	3	1.80243	+
Chr1	898899	898900	3	6.84525	+
Chr1	898900	898901	3	1.77445	+
Chr1	898920	898921	3	12.2248	+
Chr1	898921	898922	3	3.50681	+
Chr1	899005	899006	3	5.30348	+
Chr1	899006	899007	3	0.370038	+
Chr1	899043	899044	3	0.889054	+
Chr1	899087	899088	3	13.5731	+
Chr1	899093	899094	3	47.6713	+
Chr1	899094	899095	3	16.6075	+
Chr1	899095	899096	3	7.23571	+
Chr1	899137	899138	3	4.44586	+
Chr1	899181	899182	3	4.43724	+
Chr1	899328	899329	3	14.9216	+
Chr1	899347	899348	3	3.44652	+
Chr1	899392	899393	3	10.4211	+
Chr1	899493	899494	3	12.0253	+
Chr1	899558	899559	3	4.9031	+
Chr1	899583	899584	3	3.04998	+
Chr1	899584	899585	3	7.36797	+
Chr1	899618	899619	3	0.0210935	+
Chr1	899625	899626	3	0.610325	+
Chr1	899631	899632	3	3.49205	+
Chr1	899632	899633	3	3.55628	+
Chr1	907682	907683	3	3.8979	+
Chr1	907704	907705	3	10.036	+
Chr1	907705	907706	3	2.02265	+
Chr1	907720	907721	3	4.12551	+
Chr1	907722	907723	3	4.31073	+
Chr1	909262	909263	3	2.31837	+
Chr1	909286	909287	3	4.51264	+
Chr1	909287	909288	3	4.30873	+
Chr1	909288	909289	3	2.40821	+
Chr1	1008601	1008602	3	1.58851	+
Chr1	1008677	1008678	3	3.05909	+
Chr1	1009222	1009223	3	2.33507	+
Chr1	1009270	1009271	3	1.17882	+
Chr1	1009271	1009272	3	1.96552	+
Chr1	1009272	1009273	3	1.17874	+
Chr1	1009287	1009288	3	1.26844	+
Chr1	1138364	1138365	3	14.2753	+
Chr1	1165358	1165359	3	3.37954	+
Chr1	1165359	1165360	3	3.61022	+
Chr1	1165409	1165410	3	0.566986	+
Chr1	1165599	1165600	3	1.42568	+
Chr1	1165703	1165704	3	1.22082	+
Chr1	1165742	1165743	3	0.369278	+
Chr1	1216395	1216396	3	3.58864	+
Chr1	1216932	1216933	3	3.44745	+
Chr1	1217001	1217002	3	2.9147	+
Chr1	1217004	1217005	3	0.721088	+
Chr1	1217005	1217006	3	2.10999	+
Chr1	1217006	1217007	3	4.67056	+
Chr1	1217334	1217335	3	0.945882	+
Chr1	1324971	1324972	3	1.70015	+
Chr1	1324972	1324973	3	1.69799	+
Chr1	1324991	1324992	3	29.3778	+
Chr1	1483955	1483956	3	0.976149	+
Chr1	1483985	1483986	3	5.40975	+
Chr1	1484018	1484019	3	1.24626	+
Chr1	2035851	2035852	3	1.58438	+
Chr1	2035885	2035886	3	3.19145	+
Chr1	2035886	2035887	3	7.28851	+
Chr1	2035935	2035936	3	8.99617	+
Chr1	2035962	2035963	3	0.0681331	+
Chr1	2035965	2035966	3	0.140669	+
Chr1	2035967	2035968	3	0.140669	+
Chr1	2035992	2035993	3	5.06747	+
Chr1	2036009	2036010	3	5.40974	+
Chr1	2036254	2036255	3	1.07972	+
Chr1	2036310	2036311	3	4.785	+
Chr1	2036323	2036324	3	0.212801	+
Chr1	2036330	2036331	3	0.212801	+
Chr1	2036339	2036340	3	3.07876	+
Chr1	2036340	2036341	3	6.96909	+
Chr1	2047956	2047957	3	9.93219	+
Chr1	2047957	2047958	3	23.6343	+
Chr1	2047958	2047959	3	86.1168	+
Chr1	2047961	2047962	3	37.7323	+
Chr1	2047980	2047981	3	14.4392	+
Chr1	2048056	2048057	3	19.848	+
Chr1	2048063	2048064	3	15.7054	+
Chr1	2048072	2048073	3	16.5106	+
Chr1	2048107	2048108	3	4.23167	+
Chr1	2048156	2048157	3	10.9368	+
Chr1	2048173	2048174	3	11.2898	+
Chr1	2048340	2048341	3	2.7798	+
Chr1	2048355	2048356	3	94.7139	+
Chr1	2048356	2048357	3	1.51769	+
Chr1	2048404	2048405	3	3.87526	+
Chr1	2048418	2048419	3	33.9618	+
Chr1	2048424	2048425	3	19.0292	+
Chr1	2048454	2048455	3	41.0214	+
Chr1	2048499	2048500	3	96.7141	+
Chr1	2048522	2048523	3	5.03599	+
Chr1	2048524	2048525	3	109.15	+
Chr1	2048614	2048615	3	1.1712	+
Chr1	2048624	2048625	3	5.04512	+
Chr1	2048625	2048626	3	6.73651	+
Chr1	2048644	2048645	3	0.90727	+
Chr1	2048646	2048647	3	7.72739	+
Chr1	2048932	2048933	3	1.27145	+
Chr1	2048960	2048961	3	1.25878	+
Chr1	2048969	2048970	3	3.02373	+
Chr1	2048972	2048973	3	14.0756	+
Chr1	2048977	2048978	3	2.67325	+
Chr1	2049091	2049092	3	16.2348	+
Chr1	2049093	2049094	3	25.0577	+
Chr1	2049146	2049147	3	1.18542	+
Chr1	2049147	2049148	3	6.28869	+
Chr1	2049222	2049223	3	0.859805	+
Chr1	2049234	2049235	3	10.1653	+
Chr1	2049265	2049266	3	38.6045	+
Chr1	2049266	2049267	3	49.9671	+
Chr1	2049267	2049268	3	47.1577	+
Chr1	2049275	2049276	3	0.429855	+
Chr1	2049292	2049293	3	50.5838	+
Chr1	2049293	2049294	3	84.807	+
Chr1	2049294	2049295	3	53.4827	+
Chr1	2049295	2049296	3	69.0334	+
Chr1	2049342	2049343	3	141.455	+
Chr1	2049344	2049345	3	22.1742	+
Chr1	2155163	2155164	3	1.10825	+
Chr1	2155176	2155177	3	5.73345	+
Chr1	2170018	2170019	3	3.58098	+
Chr1	2170019	2170020	3	5.91884	+
Chr1	2170020	2170021	3	6.19946	+
Chr1	2170021	2170022	3	8.01438	+
Chr1	2170295	2170296	3	0.802658	+
Chr1	2171950	2171951	3	5.7537	+
Chr1	2204677	2204678	3	3.17695	+
Chr1	2206710	2206711	3	7.91143	+
Chr1	2206817	2206818	3	0.426654	+
Chr1	2206870	2206871	3	0.841836	+
Chr1	2249157	2249158	3	2.88669	+
Chr1	2249162	2249163	3	0.521472	+
Chr1	2249182	2249183	3	0.302959	+
Chr1	2249287	2249288	3	2.02616	+
Chr1	2249288	2249289	3	0.81577	+
Chr1	2250242	2250243	3	1.15462	+
Chr1	2250336	2250337	3	2.5784	+
Chr1	2250337	2250338	3	4.21283	+
Chr1	2250367	2250368	3	2.64106	+
Chr1	2437490	2437491	3	17.9244	+
Chr1	2437497	2437498	3	15.6944	+
Chr1	2437498	2437499	3	4.65425	+
Chr1	2437533	2437534	3	0.0825547	+
Chr1	2437544	2437545	3	2.81095	+
Chr1	2438037	2438038	3	6.89462	+
Chr1	2438079	2438080	3	5.12981	+
Chr1	2438080	2438081	3	0.302088	+
Chr1	2438118	2438119	3	18.453	+
Chr1	2438274	2438275	3	1.41768	+
Chr1	2438275	2438276	3	4.60065	+
Chr1	2438329	2438330	3	3.87128	+
Chr1	2438330	2438331	3	5.99558	+
Chr1	2438363	2438364	3	0.0316116	+
Chr1	2438758	2438759	3	2.33436	+
Chr1	2438822	2438823	3	6.2816	+
Chr1	2438823	2438824	3	2.27052	+
Chr1	2438824	2438825	3	2.06248	+
Chr1	2438961	2438962	3	1.1527	+
Chr1	2438978	2438979	3	8.04071	+
Chr1	2439129	2439130	3	6.46078	+
Chr1	2439157	2439158	3	0.0823378	+
Chr1	2439158	2439159	3	5.16996	+
Chr1	2439159	2439160	3	20.567	+
Chr1	2439160	2439161	3	15.8498	+
Chr1	2439562	2439563	3	15.0826	+
Chr1	2439567	2439568	3	5.63812	+
Chr1	2439577	2439578	3	3.03291	+
Chr1	2439591	2439592	3	3.84	+
Chr1	2439592	2439593	3	6.40196	+
Chr1	2457071	2457072	3	3.00704	+
Chr1	2457072	2457073	3	10.2113	+
Chr1	2457073	2457074	3	0.664476	+
Chr1	2457090	2457091	3	0.377048	+
Chr1	2457103	2457104	3	4.92714	+
Chr1	2457217	2457218	3	0.838016	+
Chr1	2457223	2457224	3	1.07778	+
Chr1	2460642	2460643	3	4.02344	+
Chr1	2460666	2460667	3	9.25176	+
Chr1	2460667	2460668	3	0.004908	+
Chr1	2460673	2460674	3	4.39372	+
Chr1	2636032	2636033	3	0.976149	+
Chr1	2636037	2636038	3	14.6038	+
Chr1	2636038	2636039	3	3.60643	+
Chr1	2636041	2636042	3	7.72687	+
Chr1	2636044	2636045	3	0.97615	+
Chr1	2636793	2636794	3	3.78863	+
Chr1	2713911	2713912	3	2.41084	+
Chr1	2713913	2713914	3	0.231243	+
Chr1	2829124	2829125	3	0.860591	+
Chr1	2829125	2829126	3	8.28827	+
Chr1	2829131	2829132	3	7.4183	+
Chr1	2829133	2829134	3	7.43883	+
Chr1	2829219	2829220	3	1.09219	+
Chr1	2873702	2873703	3	2.26549	+
Chr1	2873703	2873704	3	10.795	+
Chr1	2873704	2873705	3	4.58006	+
Chr1	2873716	2873717	3	6.53682	+
Chr1	2873777	2873778	3	7.89948	+
Chr1	2873963	2873964	3	3.14423	+
Chr1	2873964	2873965	3	2.01326	+
Chr1	2874000	2874001	3	1.3162	+
Chr1	2876164	2876165	3	3.89227	+
Chr1	2876175	2876176	3	1.68742	+
Chr1	2876907	2876908	3	2.98564	+
Chr1	2927717	2927718	3	16.6089	+
Chr1	2927740	2927741	3	28.67	+
Chr1	2927750	2927751	3	16.9228	+
Chr1	2927809	2927810	3	0.107744	+
Chr1	2927811	2927812	3	22.7769	+
Chr1	2927993	2927994	3	0.179696	+
Chr1	2927994	2927995	3	29.6683	+
Chr1	2928000	2928001	3	2.0244	+
Chr1	2928066	2928067	3	0.945882	+
Chr1	2928239	2928240	3	0.140669	+
Chr1	2928244	2928245	3	3.47478	+
Chr1	2928245	2928246	3	0.705081	+
Chr1	2928729	2928730	3	6.59053	+
Chr1	2928759	2928760	3	16.1106	+
Chr1	2928764	2928765	3	11.3742	+
Chr1	2928830	2928831	3	1.72111	+
Chr1	2928831	2928832	3	3.10272	+
Chr1	2928841	2928842	3	3.61242	+
Chr1	2928848	2928849	3	8.657	+
Chr1	2928863	2928864	3	4.30211	+
Chr1	2939448	2939449	3	38.8823	+
Chr1	2939449	2939450	3	23.9156	+
Chr1	3009065	3009066	3	1.13578	+
Chr1	3009066	3009067	3	13.1586	+
Chr1	3009071	3009072	3	16.3665	+
Chr1	3009072	3009073	3	52.6634	+
Chr1	3009073	3009074	3	27.4453	+
Chr1	3009113	3009114	3	1.69366	+
Chr1	3009270	3009271	3	6.62762	+
Chr1	3009271	3009272	3	1.23293	+
Chr1	3009435	3009436	3	4.63142	+
Chr1	3009437	3009438	3	11.585	+
Chr1	3009438	3009439	3	20.4948	+
Chr1	3009468	3009469	3	0.161122	+
Chr1	3009513	3009514	3	61.2651	+
Chr1	3009514	3009515	3	21.2286	+
Chr1	3009515	3009516	3	9.77523	+
Chr1	3009630	3009631	3	0.739688	+
Chr1	3009658	3009659	3	0.0722948	+
Chr1	3009772	3009773	3	6.02296	+
Chr1	3009782	3009783	3	3.60713	+
Chr1	3009783	3009784	3	46.7141	+
Chr1	3009784	3009785	3	92.3698	+
Chr1	3009785	3009786	3	43.1331	+
Chr1	3009786	3009787	3	94.7772	+
Chr1	3015458	3015459	3	3.16614	+
Chr1	3015506	3015507	3	1.81927	+
Chr1	3015507	3015508	3	12.0431	+
Chr1	3015509	3015510	3	10.778	+
Chr1	3015510	3015511	3	5.67113	+
Chr1	3015511	3015512	3	1.80358	+
Chr1	3015513	3015514	3	1.52657	+
Chr1	3015541	3015542	3	1.5051	+
Chr1	3016047	3016048	3	1.54542	+
Chr1	3016050	3016051	3	10.136	+
Chr1	3016051	3016052	3	3.66715	+
Chr1	3016075	3016076	3	11.6601	+
Chr1	3016098	3016099	3	0.406958	+
Chr1	3016114	3016115	3	0.563485	+
Chr1	3016256	3016257	3	3.20521	+
Chr1	3016258	3016259	3	0.880083	+
Chr1	3016322	3016323	3	13.7651	+
Chr1	3016325	3016326	3	0.562386	+
Chr1	3016326	3016327	3	1.71755	+
Chr1	3016458	3016459	3	19.9142	+
Chr1	3016460	3016461	3	9.03612	+
Chr1	3016461	3016462	3	15.1518	+
Chr1	3016535	3016536	3	4.73205	+
Chr1	3016541	3016542	3	4.99753	+
Chr1	3016840	3016841	3	4.86747	+
Chr1	3016841	3016842	3	1.73665	+
Chr1	3016858	3016859	3	1.15269	+
Chr1	3017143	3017144	3	0.080835	+
Chr1	3017186	3017187	3	12.2994	+
Chr1	3017187	3017188	3	2.1954	+
Chr1	3017188	3017189	3	10.4417	+
Chr1	3017197	3017198	3	8.35821	+
Chr1	3017244	3017245	3	14.9216	+
Chr1	3017464	3017465	3	5.65517	+
Chr1	3017748	3017749	3	0.593832	+
Chr1	3017754	3017755	3	2.88669	+
Chr1	3017761	3017762	3	0.805949	+
Chr1	3017864	3017865	3	2.03665	+
Chr1	3017894	3017895	3	7.3935	+
Chr1	3017954	3017955	3	11.0247	+
Chr1	3018065	3018066	3	24.6196	+
Chr1	3018066	3018067	3	2.64503	+
Chr1	3018073	3018074	3	44.2148	+
Chr1	3018089	3018090	3	73.468	+
Chr1	3045174	3045175	3	1.04248	+
Chr1	3045193	3045194	3	12.5281	+
Chr1	3094240	3094241	3	7.52461	+
Chr1	3094291	3094292	3	6.00471	+
Chr1	3326029	3326030	3	7.17271	+
Chr1	3326086	3326087	3	0.954728	+
Chr1	3326109	3326110	3	5.13693	+
Chr1	3326133	3326134	3	0.773883	+
Chr1	3326151	3326152	3	0.97615	+
Chr1	3327373	3327374	3	1.76159	+
Chr1	3327375	3327376	3	1.36238	+
Chr1	3327453	3327454	3	1.35807	+
Chr1	3327462	3327463	3	1.38953	+
Chr1	3469678	3469679	3	34.149	+
Chr1	3469718	3469719	3	0.403888	+
Chr1	3469801	3469802	3	9.72963	+
Chr1	3469802	3469803	3	7.48581	+
Chr1	3538214	3538215	3	4.92714	+
Chr1	3538219	3538220	3	9.42762	+
Chr1	3538221	3538222	3	4.92714	+
Chr1	3538238	3538239	3	0.705414	+
Chr1	3538247	3538248	3	0.909245	+
Chr1	3664388	3664389	3	0.193028	+
Chr1	3664389	3664390	3	1.29494	+
Chr1	3664391	3664392	3	4.40679	+
Chr1	3664392	3664393	3	2.54534	+
Chr1	3664437	3664438	3	2.65413	+
Chr1	3664450	3664451	3	0.850227	+
Chr1	3664516	3664517	3	15.4517	+
Chr1	3664558	3664559	3	9.96507	+
Chr1	3664559	3664560	3	0.541224	+
Chr1	3664574	3664575	3	2.96931	+
Chr1	3664588	3664589	3	3.44417	+
Chr1	3664710	3664711	3	3.64942	+
Chr1	3664727	3664728	3	3.51023	+
Chr1	3664828	3664829	3	5.39703	+
Chr1	3664962	3664963	3	23.3953	+
Chr1	3664981	3664982	3	4.20384	+
Chr1	3664982	3664983	3	1.13704	+
Chr1	3664986	3664987	3	44.0049	+
Chr1	3664994	3664995	3	18.3424	+
Chr1	3664996	3664997	3	5.28747	+
Chr1	3777367	3777368	3	1.10822	+
Chr1	3777474	3777475	3	1.302	+
Chr1	3777923	3777924	3	0.125996	+
Chr1	3777925	3777926	3	0.116479	+
Chr1	3777950	3777951	3	3.35849	+
Chr1	3914926	3914927	3	1.18211	+
Chr1	3915843	3915844	3	1.27353	+
Chr1	3969565	3969566	3	1.06897	+
Chr1	3969585	3969586	3	1.39154	+
Chr1	3969655	3969656	3	1.12211	+
Chr1	3969663	3969664	3	0.841837	+
Chr1	3969666	3969667	3	0.841837	+
Chr1	3969701	3969702	3	13.2556	+
Chr1	3995415	3995416	3	3.41766	+
Chr1	3995425	3995426	3	1.04248	+
Chr1	3995444	3995445	3	1.05592	+
Chr1	3995463	3995464	3	3.40672	+
Chr1	3996096	3996097	3	0.749489	+
Chr1	3996252	3996253	3	3.02808	+
Chr1	3996319	3996320	3	9.49801	+
Chr1	3996781	3996782	3	3.94163	+
Chr1	3997665	3997666	3	1.88556	+
Chr1	4001414	4001415	3	5.44775	+
Chr1	4001427	4001428	3	1.10787	+
Chr1	4001813	4001814	3	6.74593	+
Chr1	4001832	4001833	3	3.90815	+
Chr1	4001892	4001893	3	7.63109	+
Chr1	4001997	4001998	3	15.098	+
Chr1	4002009	4002010	3	37.0052	+
Chr1	4002187	4002188	3	1.49677	+
Chr1	4002195	4002196	3	8.40811	+
Chr1	4002293	4002294	3	3.0564	+
Chr1	4002294	4002295	3	0.575097	+
Chr1	4002295	4002296	3	21.0889	+
Chr1	4002459	4002460	3	5.79037	+
Chr1	4002460	4002461	3	5.75272	+
Chr1	4002716	4002717	3	0.0300178	+
Chr1	4002717	4002718	3	0.160531	+
Chr1	4002718	4002719	3	6.01435	+
Chr1	4002719	4002720	3	3.41407	+
Chr1	4002797	4002798	3	4.43746	+
Chr1	4002822	4002823	3	6.68663	+
Chr1	4002936	4002937	3	0.454796	+
Chr1	4002937	4002938	3	1.59219	+
Chr1	4002984	4002985	3	2.74729	+
Chr1	4003252	4003253	3	5.41943	+
Chr1	4003302	4003303	3	8.62843	+
Chr1	4003317	4003318	3	4.59153	+
Chr1	4003318	4003319	3	8.97209	+
Chr1	4003325	4003326	3	0.0753261	+
Chr1	4003365	4003366	3	5.92668	+
Chr1	4003369	4003370	3	2.25678	+
Chr1	4003370	4003371	3	4.60873	+
Chr1	4003371	4003372	3	0.213848	+
Chr1	4058304	4058305	3	5.75875	+
Chr1	4058377	4058378	3	2.02913	+
Chr1	4058378	4058379	3	12.7456	+
Chr1	4058379	4058380	3	13.5333	+
Chr1	4058380	4058381	3	4.54349	+
Chr1	4058381	4058382	3	4.52809	+
Chr1	4058382	4058383	3	6.47777	+
Chr1	4058388	4058389	3	3.97436	+
Chr1	4058513	4058514	3	8.27613	+
Chr1	4058514	4058515	3	2.55743	+
Chr1	4058515	4058516	3	8.65594	+
Chr1	4058516	4058517	3	15.6891	+
Chr1	4153851	4153852	3	3.48825	+
Chr1	4761564	4761565	3	0.140669	+
Chr1	4761617	4761618	3	1.50384	+
Chr1	4761693	4761694	3	4.58348	+
Chr1	4840539	4840540	3	5.88901	+
Chr1	4840578	4840579	3	4.05044	+
Chr1	4840621	4840622	3	6.44946	+
Chr1	4840632	4840633	3	1.44214	+
Chr1	4840666	4840667	3	5.35737	+
Chr1	4840676	4840677	3	1.08693	+
Chr1	4840678	4840679	3	19.1563	+
Chr1	4840685	4840686	3	19.4502	+
Chr1	4840690	4840691	3	1.68154	+
Chr1	4842351	4842352	3	36.8611	+
Chr1	4842375	4842376	3	0.586337	+
Chr1	4842376	4842377	3	8.22682	+
Chr1	4842377	4842378	3	12.1968	+
Chr1	4842378	4842379	3	21.946	+
Chr1	4842379	4842380	3	0.983337	+
Chr1	4842380	4842381	3	4.05526	+
Chr1	4842381	4842382	3	9.47512	+
Chr1	4888216	4888217	3	5.48298	+
Chr1	4888219	4888220	3	3.37235	+
Chr1	4888254	4888255	3	0.749021	+
Chr1	4888255	4888256	3	1.90564	+
Chr1	4888596	4888597	3	25.5022	+
Chr1	4888664	4888665	3	0.863624	+
Chr1	4888665	4888666	3	0.871037	+
Chr1	4888911	4888912	3	2.10281	+
Chr1	4888938	4888939	3	8.63579	+
Chr1	4888940	4888941	3	36.0187	+
Chr1	4888941	4888942	3	16.1097	+
Chr1	4888942	4888943	3	9.0722	+
Chr1	4888950	4888951	3	6.6875	+
Chr1	4889499	4889500	3	0.538856	+
Chr1	4889555	4889556	3	0.28356	+
Chr1	4889557	4889558	3	9.29723	+
Chr1	4899445	4899446	3	1.3607	+
Chr1	4899485	4899486	3	8.03751	+
Chr1	4899878	4899879	3	4.56861	+
Chr1	5250539	5250540	3	1.23777	+
Chr1	5295658	5295659	3	1.17342	+
Chr1	5295662	5295663	3	5.67391	+
Chr1	5295665	5295666	3	1.17338	+
Chr1	5399002	5399003	3	4.90957	+
Chr1	5399027	5399028	3	3.6606	+
Chr1	5399093	5399094	3	3.27369	+
Chr1	5399167	5399168	3	0.358766	+
Chr1	5399183	5399184	3	2.60697	+
Chr1	5399217	5399218	3	1.0658	+
Chr1	5399294	5399295	3	1.26615	+
Chr1	5399318	5399319	3	3.16576	+
Chr1	5399319	5399320	3	1.7561	+
Chr1	5399368	5399369	3	7.07236	+
Chr1	5399591	5399592	3	3.02412	+
Chr1	5399626	5399627	3	1.26556	+
Chr1	5399627	5399628	3	0.187358	+
Chr1	5399691	5399692	3	0.773883	+
Chr1	5399697	5399698	3	5.34232	+
Chr1	5399699	5399700	3	3.09208	+
Chr1	5399795	5399796	3	4.45975	+
Chr1	5399796	5399797	3	1.2508	+
Chr1	5399957	5399958	3	3.95762	+
Chr1	5400340	5400341	3	0.959083	+
Chr1	5400346	5400347	3	5.38085	+
Chr1	5400353	5400354	3	7.82214	+
Chr1	5400359	5400360	3	0.88037	+
Chr1	5400421	5400422	3	0.11822	+
Chr1	5400547	5400548	3	20.1918	+
Chr1	5400744	5400745	3	1.34988	+
Chr1	5400756	5400757	3	1.11106	+
Chr1	5400768	5400769	3	34.1342	+
Chr1	5400936	5400937	3	4.17792	+
Chr1	5400945	5400946	3	6.7283	+
Chr1	5400951	5400952	3	1.67967	+
Chr1	5401372	5401373	3	0.909263	+
Chr1	5401431	5401432	3	11.6291	+
Chr1	5401432	5401433	3	3.05687	+
Chr1	5401447	5401448	3	2.81723	+
Chr1	5402126	5402127	3	3.02412	+
Chr1	5402133	5402134	3	4.13872	+
Chr1	5402134	5402135	3	1.03847	+
Chr1	5402276	5402277	3	2.73382	+
Chr1	5402310	5402311	3	0.0826197	+
Chr1	5402320	5402321	3	4.66535	+
Chr1	5402348	5402349	3	4.9817	+
Chr1	5402481	5402482	3	0.212801	+
Chr1	5472209	5472210	3	1.23777	+
Chr1	5472222	5472223	3	6.12712	+
Chr1	5472329	5472330	3	1.17316	+
Chr1	5472895	5472896	3	8.77513	+
Chr1	5480221	5480222	3	0.976148	+
Chr1	5480224	5480225	3	0.97615	+
Chr1	5480227	5480228	3	5.72358	+
Chr1	5480236	5480237	3	0.841837	+
Chr1	5480307	5480308	3	1.20404	+
Chr1	5480343	5480344	3	5.2059	+
Chr1	5480383	5480384	3	0.909264	+
Chr1	5480392	5480393	3	0.976149	+
Chr1	5480404	5480405	3	1.17097	+
Chr1	5481770	5481771	3	2.25864	+
Chr1	5481826	5481827	3	5.9587	+
Chr1	5481978	5481979	3	3.57538	+
Chr1	5481984	5481985	3	5.99124	+
Chr1	5481985	5481986	3	10.5051	+
Chr1	5482072	5482073	3	8.8104	+
Chr1	5482073	5482074	3	8.8104	+
Chr1	5482086	5482087	3	0.0560862	+
Chr1	5482087	5482088	3	11.5871	+
Chr1	5482093	5482094	3	6.6157	+
Chr1	5482100	5482101	3	2.41152	+
Chr1	5489318	5489319	3	4.26418	+
Chr1	5489319	5489320	3	1.14088	+
Chr1	5489357	5489358	3	6.96352	+
Chr1	5489407	5489408	3	0.521472	+
Chr1	5489599	5489600	3	2.21981	+
Chr1	5489691	5489692	3	3.831	+
Chr1	5491135	5491136	3	2.57187	+
Chr1	5491172	5491173	3	1.91842	+
Chr1	5491212	5491213	3	0.777187	+
Chr1	5491260	5491261	3	1.52491	+
Chr1	5491267	5491268	3	15.3571	+
Chr1	5514447	5514448	3	4.05999	+
Chr1	5514488	5514489	3	11.3353	+
Chr1	5514659	5514660	3	2.70019	+
Chr1	5514680	5514681	3	0.395632	+
Chr1	5514699	5514700	3	11.5357	+
Chr1	5514711	5514712	3	0.497051	+
Chr1	5514999	5515000	3	1.34644	+
Chr1	5515670	5515671	3	3.78293	+
Chr1	5515671	5515672	3	12.4218	+
Chr1	5515785	5515786	3	1.76344	+
Chr1	5515855	5515856	3	1.42017	+
Chr1	5540972	5540973	3	19.8081	+
Chr1	5723028	5723029	3	0.97615	+
Chr1	5723114	5723115	3	0.705414	+
Chr1	5723209	5723210	3	9.35084	+
Chr1	5723222	5723223	3	0.0681332	+
Chr1	5723235	5723236	3	11.1348	+
Chr1	5723236	5723237	3	2.77085	+
Chr1	5723302	5723303	3	0.97615	+
Chr1	5723317	5723318	3	6.12019	+
Chr1	5726213	5726214	3	3.76177	+
Chr1	5726295	5726296	3	9.92202	+
Chr1	5726296	5726297	3	1.80596	+
Chr1	5726319	5726320	3	3.67638	+
Chr1	5726355	5726356	3	9.77472	+
Chr1	5726366	5726367	3	3.98887	+
Chr1	5726367	5726368	3	4.04912	+
Chr1	5758532	5758533	3	4.57837	+
Chr1	5758552	5758553	3	4.15288	+
Chr1	5758556	5758557	3	20.2843	+
Chr1	5758557	5758558	3	11.1812	+
Chr1	5758560	5758561	3	22.1274	+
Chr1	5773724	5773725	3	1.30653	+
Chr1	5773725	5773726	3	2.56657	+
Chr1	5773825	5773826	3	6.38016	+
Chr1	5773889	5773890	3	3.60416	+
Chr1	5774492	5774493	3	3.12634	+
Chr1	5774526	5774527	3	2.09845	+
Chr1	5774556	5774557	3	3.91584	+
Chr1	5774587	5774588	3	5.25116	+
Chr1	5774588	5774589	3	0.424383	+
Chr1	5774748	5774749	3	1.04248	+
Chr1	5774755	5774756	3	3.67273	+
Chr1	5774756	5774757	3	12.4403	+
Chr1	5775012	5775013	3	2.46304	+
Chr1	5775039	5775040	3	5.66428	+
Chr1	5775040	5775041	3	0.513051	+
Chr1	5775045	5775046	3	9.67116	+
Chr1	5775046	5775047	3	5.09258	+
Chr1	5775151	5775152	3	6.19247	+
Chr1	5775934	5775935	3	16.6976	+
Chr1	5776065	5776066	3	5.60607	+
Chr1	5776077	5776078	3	1.24827	+
Chr1	5776078	5776079	3	1.20703	+
Chr1	5776119	5776120	3	34.5812	+
Chr1	5776145	5776146	3	14.1192	+
Chr1	5776152	5776153	3	31.6802	+
Chr1	5776195	5776196	3	4.23603	+
Chr1	5776217	5776218	3	3.68842	+
Chr1	5776218	5776219	3	48.5139	+
Chr1	5776232	5776233	3	2.72716	+
Chr1	5831263	5831264	3	5.60872	+
Chr1	5831271	5831272	3	1.22024	+
Chr1	5844776	5844777	3	0.081062	+
Chr1	5844777	5844778	3	5.12153	+
Chr1	5844778	5844779	3	4.51488	+
Chr1	5844783	5844784	3	1.90375	+
Chr1	5844799	5844800	3	3.98399	+
Chr1	5844810	5844811	3	4.05999	+
Chr1	5845455	5845456	3	3.12149	+
Chr1	5845560	5845561	3	7.7838	+
Chr1	5845631	5845632	3	0.908946	+
Chr1	5879911	5879912	3	2.96931	+
Chr1	5879928	5879929	3	2.83763	+
Chr1	5879954	5879955	3	3.3613	+
Chr1	5885373	5885374	3	1.0728	+
Chr1	5885374	5885375	3	3.05137	+
Chr1	5885375	5885376	3	1.02434	+
Chr1	5885377	5885378	3	0.796486	+
Chr1	5885462	5885463	3	1.42735	+
Chr1	5885567	5885568	3	3.61799	+
Chr1	5890266	5890267	3	0.705414	+
Chr1	5926180	5926181	3	0.844308	+
Chr1	5926181	5926182	3	1.00551	+
Chr1	5926246	5926247	3	4.07605	+
Chr1	6142616	6142617	3	5.40312	+
Chr1	6142617	6142618	3	1.77995	+
Chr1	6142658	6142659	3	3.28337	+
Chr1	6142734	6142735	3	0.566986	+
Chr1	6142823	6142824	3	1.62664	+
Chr1	6142857	6142858	3	1.23777	+
Chr1	6142862	6142863	3	1.2336	+
Chr1	6144633	6144634	3	4.11548	+
Chr1	6144635	6144636	3	4.11365	+
Chr1	6146082	6146083	3	1.10825	+
Chr1	6222264	6222265	3	2.80478	+
Chr1	6222298	6222299	3	25.0034	+
Chr1	6222299	6222300	3	0.00507445	+
Chr1	6222341	6222342	3	6.9148	+
Chr1	6222342	6222343	3	9.24963	+
Chr1	6222468	6222469	3	0.662608	+
Chr1	6222498	6222499	3	0.212801	+
Chr1	6222560	6222561	3	1.87527	+
Chr1	6222595	6222596	3	4.17255	+
Chr1	6222597	6222598	3	4.17255	+
Chr1	6223868	6223869	3	2.17213	+
Chr1	6223950	6223951	3	3.46535	+
Chr1	6223951	6223952	3	0.581607	+
Chr1	6224000	6224001	3	8.20652	+
Chr1	6224001	6224002	3	6.03082	+
Chr1	6224019	6224020	3	0.56242	+
Chr1	6224072	6224073	3	5.2884	+
Chr1	6460957	6460958	3	3.53839	+
Chr1	6461180	6461181	3	2.54149	+
Chr1	6461207	6461208	3	7.16588	+
Chr1	6461208	6461209	3	7.16588	+
Chr1	6461213	6461214	3	0.12689	+
Chr1	6461219	6461220	3	0.349872	+
Chr1	6461223	6461224	3	0.140669	+
Chr1	6462032	6462033	3	1.10412	+
Chr1	6462073	6462074	3	7.2637	+
Chr1	6462074	6462075	3	7.4034	+
Chr1	6462122	6462123	3	3.43897	+
Chr1	6462147	6462148	3	3.1268	+
Chr1	6462195	6462196	3	4.04411	+
Chr1	6462234	6462235	3	0.841833	+
Chr1	6612783	6612784	3	3.16401	+
Chr1	6612841	6612842	3	2.67689	+
Chr1	6612966	6612967	3	2.76094	+
Chr1	6612967	6612968	3	1.44611	+
Chr1	6613599	6613600	3	22.8422	+
Chr1	6613666	6613667	3	4.30013	+
Chr1	6613830	6613831	3	2.11227	+
Chr1	6613859	6613860	3	3.90756	+
Chr1	6613886	6613887	3	1.96109	+
Chr1	6690272	6690273	3	0.909263	+
Chr1	6690298	6690299	3	9.70638	+
Chr1	6690327	6690328	3	0.841837	+
Chr1	6697173	6697174	3	15.4524	+
Chr1	6697174	6697175	3	8.70385	+
Chr1	6697195	6697196	3	3.28784	+
Chr1	6697202	6697203	3	3.34606	+
Chr1	6697234	6697235	3	15.3129	+
Chr1	6698213	6698214	3	1.17336	+
Chr1	6698238	6698239	3	1.08419	+
Chr1	6825262	6825263	3	1.2566	+
Chr1	6825274	6825275	3	2.72619	+
Chr1	6825275	6825276	3	1.38384	+
Chr1	6825277	6825278	3	1.238	+
Chr1	6833537	6833538	3	0.909264	+
Chr1	6833585	6833586	3	0.0681332	+
Chr1	6833615	6833616	3	13.0567	+
Chr1	6833673	6833674	3	3.32471	+
Chr1	6833695	6833696	3	3.32471	+
Chr1	6833704	6833705	3	9.19685	+
Chr1	6833705	6833706	3	1.41281	+
Chr1	6833838	6833839	3	4.87413	+
Chr1	6833845	6833846	3	0.538884	+
Chr1	6913282	6913283	3	6.61333	+
Chr1	6913299	6913300	3	11.0374	+
Chr1	6913321	6913322	3	4.4362	+
Chr1	6913388	6913389	3	6.16036	+
Chr1	6913643	6913644	3	3.28691	+
Chr1	6913763	6913764	3	0.364069	+
Chr1	6913764	6913765	3	0.364672	+
Chr1	6914268	6914269	3	10.3504	+
Chr1	6914280	6914281	3	3.32313	+
Chr1	6914324	6914325	3	0.326013	+
Chr1	6914405	6914406	3	0.923127	+
Chr1	6914413	6914414	3	2.86217	+
Chr1	6914414	6914415	3	2.82129	+
Chr1	6914480	6914481	3	0.863233	+
Chr1	6914482	6914483	3	9.69147	+
Chr1	6928299	6928300	3	2.11147	+
Chr1	6928401	6928402	3	0.231243	+
Chr1	6928434	6928435	3	1.11588	+
Chr1	6941282	6941283	3	7.91157	+
Chr1	6941303	6941304	3	5.06119	+
Chr1	6941309	6941310	3	12.0747	+
Chr1	6941310	6941311	3	5.74172	+
Chr1	6941311	6941312	3	47.3009	+
Chr1	6942835	6942836	3	21.9035	+
Chr1	6942876	6942877	3	16.051	+
Chr1	6942878	6942879	3	2.55171	+
Chr1	6943236	6943237	3	3.42032	+
Chr1	6943275	6943276	3	1.11044	+
Chr1	6943276	6943277	3	6.41974	+
Chr1	6943277	6943278	3	3.32128	+
Chr1	6943843	6943844	3	7.09314	+
Chr1	6943861	6943862	3	0.621738	+
Chr1	6943958	6943959	3	6.05723	+
Chr1	6943976	6943977	3	1.73313	+
Chr1	6944216	6944217	3	9.83313	+
Chr1	6944480	6944481	3	1.25741	+
Chr1	6944482	6944483	3	2.85033	+
Chr1	6944483	6944484	3	1.51195	+
Chr1	6944489	6944490	3	1.23797	+
Chr1	6944643	6944644	3	9.42762	+
Chr1	6944655	6944656	3	11.7006	+
Chr1	6944693	6944694	3	5.37785	+
Chr1	6944817	6944818	3	7.90321	+
Chr1	6944922	6944923	3	9.24251	+
Chr1	6944935	6944936	3	2.43092	+
Chr1	6944943	6944944	3	0.165017	+
Chr1	6967199	6967200	3	3.4627	+
Chr1	6967203	6967204	3	0.752556	+
Chr1	6967204	6967205	3	1.90766	+
Chr1	6967236	6967237	3	1.01606	+
Chr1	6967237	6967238	3	2.23063	+
Chr1	7016549	7016550	3	26.1142	+
Chr1	7016550	7016551	3	26.1142	+
Chr1	7020477	7020478	3	1.28807	+
Chr1	7144248	7144249	3	5.54296	+
Chr1	7144265	7144266	3	7.24674	+
Chr1	7144266	7144267	3	1.58747	+
Chr1	7144569	7144570	3	5.16494	+
Chr1	7144588	7144589	3	0.355805	+
Chr1	7144611	7144612	3	10.0432	+
Chr1	7144612	7144613	3	0.538086	+
Chr1	7144652	7144653	3	0.591407	+
Chr1	7146294	7146295	3	1.34936	+
Chr1	7374379	7374380	3	9.47242	+
Chr1	7374380	7374381	3	17.894	+
Chr1	7374412	7374413	3	9.24251	+
Chr1	7374495	7374496	3	1.10542	+
Chr1	7374671	7374672	3	4.94992	+
Chr1	7374678	7374679	3	11.9692	+
Chr1	7374790	7374791	3	3.50681	+
Chr1	7374791	7374792	3	3.61738	+
Chr1	7374792	7374793	3	3.60537	+
Chr1	7374793	7374794	3	3.44168	+
Chr1	7374809	7374810	3	5.47663	+
Chr1	7375576	7375577	3	0.975535	+
Chr1	7375638	7375639	3	3.51864	+
Chr1	7375650	7375651	3	5.14048	+
Chr1	7375704	7375705	3	0.989045	+
Chr1	7696930	7696931	3	5.87455	+
Chr1	7696939	7696940	3	5.79047	+
Chr1	7697196	7697197	3	0.234421	+
Chr1	7697240	7697241	3	0.100351	+
Chr1	7697330	7697331	3	0.0841144	+
Chr1	7697338	7697339	3	11.409	+
Chr1	7697426	7697427	3	2.98564	+
Chr1	7697459	7697460	3	0.574281	+
Chr1	7697460	7697461	3	0.398643	+
Chr1	7912029	7912030	3	23.5219	+
Chr1	8003543	8003544	3	0.0783648	+
Chr1	8003544	8003545	3	7.12028	+
Chr1	8003560	8003561	3	6.61295	+
Chr1	8004111	8004112	3	0.976143	+
Chr1	8004219	8004220	3	3.92149	+
Chr1	8004236	8004237	3	1.58943	+
Chr1	8028078	8028079	3	3.16227	+
Chr1	8028092	8028093	3	3.454	+
Chr1	8028098	8028099	3	1.72306	+
Chr1	8028099	8028100	3	9.64243	+
Chr1	8028116	8028117	3	4.27464	+
Chr1	8050988	8050989	3	3.26548	+
Chr1	8069247	8069248	3	5.45545	+
Chr1	8069249	8069250	3	18.914	+
Chr1	8069265	8069266	3	12.2062	+
Chr1	8069273	8069274	3	3.45232	+
Chr1	8079354	8079355	3	4.85629	+
Chr1	8079369	8079370	3	2.60605	+
Chr1	8079392	8079393	3	0.497052	+
Chr1	8079437	8079438	3	1.28998	+
Chr1	8079459	8079460	3	1.22511	+
Chr1	8080026	8080027	3	0.954728	+
Chr1	8080054	8080055	3	0.566986	+
Chr1	8080077	8080078	3	5.69174	+
Chr1	8080258	8080259	3	0.32318	+
Chr1	8080371	8080372	3	0.497052	+
Chr1	8080385	8080386	3	0.426654	+
Chr1	8080388	8080389	3	0.426654	+
Chr1	8080404	8080405	3	4.99753	+
Chr1	8080420	8080421	3	0.705414	+
Chr1	8101663	8101664	3	9.38222	+
Chr1	8101672	8101673	3	2.70021	+
Chr1	8102915	8102916	3	1.35631	+
Chr1	8103259	8103260	3	1.22078	+
Chr1	8103267	8103268	3	1.23556	+
Chr1	8200827	8200828	3	0.31929	+
Chr1	8200828	8200829	3	0.29946	+
Chr1	8201001	8201002	3	1.27664	+
Chr1	8201039	8201040	3	0.267267	+
Chr1	8201048	8201049	3	16.2894	+
Chr1	8201049	8201050	3	20.6547	+
Chr1	8201061	8201062	3	0.0209077	+
Chr1	8201123	8201124	3	19.8496	+
Chr1	8201128	8201129	3	4.25782	+
Chr1	8201189	8201190	3	4.73308	+
Chr1	8201207	8201208	3	1.01175	+
Chr1	8219951	8219952	3	7.91538	+
Chr1	8219969	8219970	3	7.69794	+
Chr1	8262990	8262991	3	0.550889	+
Chr1	8262999	8263000	3	0.140669	+
Chr1	8263001	8263002	3	9.0691	+
Chr1	8263162	8263163	3	0.860616	+
Chr1	8263189	8263190	3	5.02419	+
Chr1	8263196	8263197	3	18.8386	+
Chr1	8263209	8263210	3	10.0238	+
Chr1	8263305	8263306	3	3.89934	+
Chr1	8263363	8263364	3	8.09402	+
Chr1	8263430	8263431	3	3.59145	+
Chr1	8263488	8263489	3	9.52286	+
Chr1	8263501	8263502	3	13.3253	+
Chr1	8263510	8263511	3	20.634	+
Chr1	8263511	8263512	3	43.1367	+
Chr1	8263517	8263518	3	76.8614	+
Chr1	8333877	8333878	3	0.705414	+
Chr1	8333885	8333886	3	2.89387	+
Chr1	8333896	8333897	3	0.816823	+
Chr1	8333960	8333961	3	7.55667	+
Chr1	8336722	8336723	3	0.807084	+
Chr1	8336748	8336749	3	0.497052	+
Chr1	8338573	8338574	3	9.45204	+
Chr1	8422848	8422849	3	1.23792	+
Chr1	8542514	8542515	3	1.28374	+
Chr1	8543377	8543378	3	5.79047	+
Chr1	8640879	8640880	3	10.1092	+
Chr1	8776151	8776152	3	1.2348	+
Chr1	8776162	8776163	3	15.1669	+
Chr1	8776165	8776166	3	1.17339	+
Chr1	8776167	8776168	3	1.54169	+
Chr1	8860759	8860760	3	9.59394	+
Chr1	8860767	8860768	3	2.75649	+
Chr1	8860768	8860769	3	16.0675	+
Chr1	8860769	8860770	3	36.8024	+
Chr1	8860770	8860771	3	22.9209	+
Chr1	8860774	8860775	3	6.7157	+
Chr1	8860782	8860783	3	20.3804	+
Chr1	8860786	8860787	3	0.320072	+
Chr1	8860823	8860824	3	2.39556	+
Chr1	8860979	8860980	3	3.23495	+
Chr1	8861151	8861152	3	7.50029	+
Chr1	8861167	8861168	3	1.85689	+
Chr1	8861222	8861223	3	1.60547	+
Chr1	8861224	8861225	3	1.60547	+
Chr1	8861250	8861251	3	11.0315	+
Chr1	8861257	8861258	3	0.206938	+
Chr1	8976596	8976597	3	14.9695	+
Chr1	8976737	8976738	3	1.57683	+
Chr1	8977176	8977177	3	3.22639	+
Chr1	8977213	8977214	3	10.9185	+
Chr1	8977779	8977780	3	5.3385	+
Chr1	8977816	8977817	3	14.0229	+
Chr1	8977848	8977849	3	9.98567	+
Chr1	8978028	8978029	3	0.994124	+
Chr1	8978030	8978031	3	0.0250241	+
Chr1	8978055	8978056	3	0.841835	+
Chr1	9071626	9071627	3	1.53747	+
Chr1	9071660	9071661	3	5.62259	+
Chr1	9071667	9071668	3	14.3433	+
Chr1	9071720	9071721	3	5.13693	+
Chr1	9071785	9071786	3	0.212801	+
Chr1	9071794	9071795	3	0.456187	+
Chr1	9071802	9071803	3	4.85629	+
Chr1	9071823	9071824	3	0.773883	+
Chr1	9071839	9071840	3	1.10006	+
Chr1	9143835	9143836	3	11.9452	+
Chr1	9143841	9143842	3	21.2397	+
Chr1	9143842	9143843	3	55.4365	+
Chr1	9143855	9143856	3	16.8222	+
Chr1	9143856	9143857	3	46.0757	+
Chr1	9172742	9172743	3	3.77364	+
Chr1	9172820	9172821	3	1.1734	+
Chr1	9205901	9205902	3	8.90403	+
Chr1	9205902	9205903	3	22.5252	+
Chr1	9205903	9205904	3	3.79838	+
Chr1	9205904	9205905	3	1.95877	+
Chr1	9206003	9206004	3	0.10513	+
Chr1	9206010	9206011	3	0.485107	+
Chr1	9206011	9206012	3	10.3309	+
Chr1	9206012	9206013	3	7.23706	+
Chr1	9206066	9206067	3	9.11427	+
Chr1	9206462	9206463	3	20.2622	+
Chr1	9206512	9206513	3	17.3945	+
Chr1	9206565	9206566	3	0.426654	+
Chr1	9206855	9206856	3	10.1505	+
Chr1	9206856	9206857	3	2.90283	+
Chr1	9206857	9206858	3	1.30082	+
Chr1	9206862	9206863	3	1.10825	+
Chr1	9207005	9207006	3	5.03937	+
Chr1	9207202	9207203	3	4.88449	+
Chr1	9207203	9207204	3	0.270869	+
Chr1	9207204	9207205	3	4.71331	+
Chr1	9207253	9207254	3	2.39801	+
Chr1	9207256	9207257	3	18.4008	+
Chr1	9207265	9207266	3	0.582223	+
Chr1	9207272	9207273	3	3.65002	+
Chr1	9207273	9207274	3	16.9517	+
Chr1	9207312	9207313	3	0.440152	+
Chr1	9481623	9481624	3	0.593832	+
Chr1	9481698	9481699	3	2.81723	+
Chr1	9481824	9481825	3	1.1155	+
Chr1	9481826	9481827	3	9.75993	+
Chr1	9481849	9481850	3	0.423743	+
Chr1	9481864	9481865	3	0.434256	+
Chr1	9481866	9481867	3	2.67221	+
Chr1	9481946	9481947	3	0.165012	+
Chr1	9481978	9481979	3	15.2647	+
Chr1	9482061	9482062	3	0.744855	+
Chr1	9482098	9482099	3	6.93241	+
Chr1	9482099	9482100	3	49.7618	+
Chr1	9482102	9482103	3	2.13922	+
Chr1	9482128	9482129	3	3.39262	+
Chr1	9482130	9482131	3	1.48893	+
Chr1	9482131	9482132	3	2.87858	+
Chr1	9482762	9482763	3	0.0104104	+
Chr1	9482772	9482773	3	5.13693	+
Chr1	9482854	9482855	3	1.03835	+
Chr1	9482873	9482874	3	1.4549	+
Chr1	9516715	9516716	3	3.28066	+
Chr1	9533864	9533865	3	1.34196	+
Chr1	9533918	9533919	3	1.347	+
Chr1	9640051	9640052	3	0.97615	+
Chr1	9640060	9640061	3	1.20599	+
Chr1	9640068	9640069	3	7.73016	+
Chr1	9640069	9640070	3	3.53541	+
Chr1	9740749	9740750	3	2.95965	+
Chr1	9740855	9740856	3	0.405535	+
Chr1	9740873	9740874	3	0.475985	+
Chr1	9740879	9740880	3	1.2833	+
Chr1	9740880	9740881	3	0.248918	+
Chr1	9740967	9740968	3	0.909264	+
Chr1	9742038	9742039	3	2.12512	+
Chr1	9742062	9742063	3	11.9845	+
Chr1	9742063	9742064	3	16.4849	+
Chr1	9742070	9742071	3	18.3552	+
Chr1	9746946	9746947	3	6.23484	+
Chr1	9746955	9746956	3	2.02731	+
Chr1	9746956	9746957	3	7.94016	+
Chr1	9747001	9747002	3	2.03725	+
Chr1	9747010	9747011	3	11.2791	+
Chr1	9747153	9747154	3	0.909264	+
Chr1	9747168	9747169	3	4.45975	+
Chr1	9747169	9747170	3	1.2508	+
Chr1	10149857	10149858	3	16.4221	+
Chr1	10149918	10149919	3	4.1846	+
Chr1	10149929	10149930	3	1.68148	+
Chr1	10149981	10149982	3	4.43726	+
Chr1	10149983	10149984	3	2.28643	+
Chr1	10150046	10150047	3	9.08541	+
Chr1	10150053	10150054	3	2.65439	+
Chr1	10150058	10150059	3	2.90091	+
Chr1	10151113	10151114	3	10.0756	+
Chr1	10151186	10151187	3	0.659351	+
Chr1	10151191	10151192	3	16.1545	+
Chr1	10151235	10151236	3	1.36179	+
Chr1	10151279	10151280	3	18.6613	+
Chr1	10151306	10151307	3	5.13305	+
Chr1	10300354	10300355	3	5.67094	+
Chr1	10300363	10300364	3	19.0444	+
Chr1	10300485	10300486	3	43.4562	+
Chr1	10300486	10300487	3	49.9392	+
Chr1	10300513	10300514	3	89.3679	+
Chr1	10300514	10300515	3	73.5872	+
Chr1	10300515	10300516	3	88.8694	+
Chr1	10300531	10300532	3	17.2191	+
Chr1	10300532	10300533	3	10.9378	+
Chr1	10300533	10300534	3	11.0272	+
Chr1	10300534	10300535	3	53.5805	+
Chr1	10300541	10300542	3	7.01833	+
Chr1	10300635	10300636	3	20.5945	+
Chr1	10300638	10300639	3	7.31529	+
Chr1	10300645	10300646	3	44.3991	+
Chr1	10300646	10300647	3	30.9851	+
Chr1	10371838	10371839	3	0.841836	+
Chr1	10371843	10371844	3	7.5577	+
Chr1	10371900	10371901	3	2.18163	+
Chr1	10371943	10371944	3	0.229613	+
Chr1	10371944	10371945	3	1.30229	+
Chr1	10371950	10371951	3	0.163001	+
Chr1	10371981	10371982	3	1.50209	+
Chr1	10371986	10371987	3	1.35451	+
Chr1	10372012	10372013	3	0.939902	+
Chr1	10372017	10372018	3	5.51769	+
Chr1	10372018	10372019	3	3.73196	+
Chr1	10372036	10372037	3	3.02743	+
Chr1	10372067	10372068	3	7.7784	+
Chr1	10372098	10372099	3	0.957075	+
Chr1	10372099	10372100	3	0.995147	+
Chr1	10372131	10372132	3	6.99227	+
Chr1	10372137	10372138	3	2.73639	+
Chr1	10372165	10372166	3	1.67336	+
Chr1	10372194	10372195	3	0.773866	+
Chr1	10373517	10373518	3	2.53476	+
Chr1	10373524	10373525	3	2.24544	+
Chr1	10373561	10373562	3	5.22307	+
Chr1	10373696	10373697	3	5.33109	+
Chr1	10373705	10373706	3	15.0858	+
Chr1	10373724	10373725	3	4.62068	+
Chr1	10375890	10375891	3	6.42793	+
Chr1	10375897	10375898	3	13.1518	+
Chr1	10375898	10375899	3	4.22993	+
Chr1	10375947	10375948	3	10.1372	+
Chr1	10375955	10375956	3	0.856883	+
Chr1	10375986	10375987	3	6.1717	+
Chr1	10376025	10376026	3	16.7111	+
Chr1	10377650	10377651	3	1.93384	+
Chr1	10377671	10377672	3	3.47047	+
Chr1	10377739	10377740	3	4.13072	+
Chr1	10377797	10377798	3	7.128	+
Chr1	10377799	10377800	3	11.8441	+
Chr1	10377801	10377802	3	7.22724	+
Chr1	10377810	10377811	3	7.17447	+
Chr1	10449655	10449656	3	3.87657	+
Chr1	10478010	10478011	3	50.2501	+
Chr1	10478012	10478013	3	24.4242	+
Chr1	10478019	10478020	3	21.0246	+
Chr1	10478041	10478042	3	16.396	+
Chr1	10478043	10478044	3	24.6808	+
Chr1	10478060	10478061	3	29.2056	+
Chr1	10478091	10478092	3	31.1993	+
Chr1	10478093	10478094	3	26.6988	+
Chr1	10478096	10478097	3	42.6296	+
Chr1	10478106	10478107	3	14.0927	+
Chr1	10478128	10478129	3	18.9611	+
Chr1	10478129	10478130	3	46.1431	+
Chr1	10478141	10478142	3	12.9942	+
Chr1	10478215	10478216	3	1.57602	+
Chr1	10478226	10478227	3	25.0852	+
Chr1	10478227	10478228	3	167.308	+
Chr1	10478243	10478244	3	4.79891	+
Chr1	10478301	10478302	3	16.3176	+
Chr1	10478324	10478325	3	75.8987	+
Chr1	10478325	10478326	3	4.23797	+
Chr1	10478343	10478344	3	23.0024	+
Chr1	10478412	10478413	3	12.0339	+
Chr1	10478421	10478422	3	21.8586	+
Chr1	10478422	10478423	3	22.3015	+
Chr1	10478423	10478424	3	6.19628	+
Chr1	10478458	10478459	3	31.1773	+
Chr1	10478459	10478460	3	20.0145	+
Chr1	10478463	10478464	3	71.857	+
Chr1	10478551	10478552	3	1.10211	+
Chr1	10478567	10478568	3	8.62323	+
Chr1	10478568	10478569	3	83.1702	+
Chr1	10478569	10478570	3	37.9903	+
Chr1	10478570	10478571	3	55.6316	+
Chr1	10478571	10478572	3	3.69397	+
Chr1	10478633	10478634	3	6.76112	+
Chr1	10478638	10478639	3	13.9241	+
Chr1	10478639	10478640	3	5.35997	+
Chr1	10478640	10478641	3	32.0133	+
Chr1	10478655	10478656	3	12.1514	+
Chr1	10478663	10478664	3	10.6126	+
Chr1	10478674	10478675	3	18.9871	+
Chr1	10478675	10478676	3	12.4139	+
Chr1	10478691	10478692	3	59.1901	+
Chr1	10478803	10478804	3	12.4156	+
Chr1	10478897	10478898	3	326.451	+
Chr1	10478903	10478904	3	59.0759	+
Chr1	10478904	10478905	3	99.043	+
Chr1	10478909	10478910	3	419.957	+
Chr1	10478916	10478917	3	55.013	+
Chr1	10478974	10478975	3	136.933	+
Chr1	10639549	10639550	3	5.51417	+
Chr1	10639586	10639587	3	0.947309	+
Chr1	10640294	10640295	3	2.81723	+
Chr1	10640317	10640318	3	5.13693	+
Chr1	10640322	10640323	3	3.01873	+
Chr1	10640626	10640627	3	0.0970463	+
Chr1	10640651	10640652	3	8.19565	+
Chr1	10715904	10715905	3	3.90513	+
Chr1	10715905	10715906	3	2.21676	+
Chr1	10715936	10715937	3	3.71154	+
Chr1	10718933	10718934	3	1.29907	+
Chr1	10718950	10718951	3	0.805807	+
Chr1	10722303	10722304	3	7.13777	+
Chr1	10722311	10722312	3	26.0619	+
Chr1	10722335	10722336	3	4.95334	+
Chr1	10722344	10722345	3	3.87918	+
Chr1	10722352	10722353	3	127.651	+
Chr1	10722357	10722358	3	24.6684	+
Chr1	10722366	10722367	3	87.5952	+
Chr1	10722367	10722368	3	65.3613	+
Chr1	10722633	10722634	3	9.88664	+
Chr1	10722634	10722635	3	59.0996	+
Chr1	10722665	10722666	3	45.0028	+
Chr1	10722666	10722667	3	4.61608	+
Chr1	10722671	10722672	3	6.48773	+
Chr1	10722679	10722680	3	0.244256	+
Chr1	10722683	10722684	3	9.73424	+
Chr1	10722684	10722685	3	25.5734	+
Chr1	10722782	10722783	3	6.20167	+
Chr1	10722815	10722816	3	3.88273	+
Chr1	10722827	10722828	3	51.7085	+
Chr1	10722833	10722834	3	23.8175	+
Chr1	10722889	10722890	3	56.6668	+
Chr1	10722897	10722898	3	3.66172	+
Chr1	10722942	10722943	3	45.6964	+
Chr1	10722943	10722944	3	27.7167	+
Chr1	10722944	10722945	3	29.3185	+
Chr1	10722989	10722990	3	23.7355	+
Chr1	10722990	10722991	3	7.54294	+
Chr1	10723057	10723058	3	12.2841	+
Chr1	10723059	10723060	3	10.392	+
Chr1	10723071	10723072	3	76.2638	+
Chr1	10723091	10723092	3	6.2796	+
Chr1	10723100	10723101	3	6.88224	+
Chr1	10728280	10728281	3	3.58764	+
Chr1	10816380	10816381	3	0.471316	+
Chr1	10816381	10816382	3	0.470623	+
Chr1	10816410	10816411	3	3.62431	+
Chr1	10816509	10816510	3	14.3631	+
Chr1	10816535	10816536	3	0.909231	+
Chr1	11146819	11146820	3	1.37406	+
Chr1	11146879	11146880	3	5.47663	+
Chr1	11146892	11146893	3	12.3579	+
Chr1	11311290	11311291	3	39.2034	+
Chr1	11311304	11311305	3	12.2365	+
Chr1	11311316	11311317	3	83.2713	+
Chr1	11311327	11311328	3	15.1373	+
Chr1	11311329	11311330	3	15.3164	+
Chr1	11311335	11311336	3	9.37144	+
Chr1	11311374	11311375	3	63.8177	+
Chr1	11311559	11311560	3	132.626	+
Chr1	11311560	11311561	3	170.692	+
Chr1	11311561	11311562	3	12.3479	+
Chr1	11311577	11311578	3	11.0964	+
Chr1	11311595	11311596	3	48.1102	+
Chr1	11311596	11311597	3	0.416166	+
Chr1	11311662	11311663	3	7.28835	+
Chr1	11311684	11311685	3	1.63393	+
Chr1	11311685	11311686	3	63.4188	+
Chr1	11311763	11311764	3	116.314	+
Chr1	11311783	11311784	3	19.5115	+
Chr1	11311831	11311832	3	15.4283	+
Chr1	11311844	11311845	3	3.18039	+
Chr1	11311846	11311847	3	55.3836	+
Chr1	11311915	11311916	3	67.3405	+
Chr1	11311917	11311918	3	14.9463	+
Chr1	11311924	11311925	3	11.5859	+
Chr1	11399529	11399530	3	0.97615	+
Chr1	11399541	11399542	3	0.909264	+
Chr1	11399551	11399552	3	5.40975	+
Chr1	11399572	11399573	3	5.47663	+
Chr1	11399582	11399583	3	1.10775	+
Chr1	11532563	11532564	3	4.32087	+
Chr1	11532564	11532565	3	29.2027	+
Chr1	11532565	11532566	3	15.5473	+
Chr1	11532569	11532570	3	33.267	+
Chr1	11532675	11532676	3	1.7653	+
Chr1	11532687	11532688	3	3.84601	+
Chr1	11532748	11532749	3	5.72401	+
Chr1	11532784	11532785	3	19.8518	+
Chr1	11532823	11532824	3	12.1911	+
Chr1	11532840	11532841	3	1.76425	+
Chr1	11532927	11532928	3	1.89721	+
Chr1	11533022	11533023	3	2.05899	+
Chr1	11533023	11533024	3	0.995701	+
Chr1	11533127	11533128	3	16.3131	+
Chr1	11533171	11533172	3	1.51765	+
Chr1	11533180	11533181	3	6.96923	+
Chr1	11533181	11533182	3	16.0391	+
Chr1	11533461	11533462	3	12.8227	+
Chr1	11533480	11533481	3	3.26488	+
Chr1	11533481	11533482	3	7.38734	+
Chr1	11533489	11533490	3	3.92655	+
Chr1	11533490	11533491	3	0.912745	+
Chr1	11533508	11533509	3	1.00773	+
Chr1	11533672	11533673	3	0.710816	+
Chr1	11533680	11533681	3	9.52244	+
Chr1	11533722	11533723	3	7.69426	+
Chr1	11533919	11533920	3	1.31994	+
Chr1	11533920	11533921	3	12.531	+
Chr1	11533921	11533922	3	1.24065	+
Chr1	11533940	11533941	3	14.0505	+
Chr1	11533946	11533947	3	11.7779	+
Chr1	11533974	11533975	3	1.27144	+
Chr1	11533999	11534000	3	2.75753	+
Chr1	11534208	11534209	3	6.81657	+
Chr1	11534247	11534248	3	7.72884	+
Chr1	11534271	11534272	3	2.94075	+
Chr1	11534286	11534287	3	2.97031	+
Chr1	11534349	11534350	3	21.2799	+
Chr1	11534361	11534362	3	1.10612	+
Chr1	11534364	11534365	3	1.11091	+
Chr1	11534402	11534403	3	9.44112	+
Chr1	11534482	11534483	3	0.44164	+
Chr1	11534494	11534495	3	8.20658	+
Chr1	11534496	11534497	3	8.02978	+
Chr1	11534506	11534507	3	2.84776	+
Chr1	11534569	11534570	3	15.3511	+
Chr1	11534584	11534585	3	4.39315	+
Chr1	11534587	11534588	3	4.73523	+
Chr1	11607898	11607899	3	1.21491	+
Chr1	11607933	11607934	3	5.13693	+
Chr1	11607946	11607947	3	0.87125	+
Chr1	11608042	11608043	3	3.1595	+
Chr1	11608561	11608562	3	25.7059	+
Chr1	11608562	11608563	3	0.973898	+
Chr1	11608569	11608570	3	5.06747	+
Chr1	11609111	11609112	3	0.454433	+
Chr1	11609204	11609205	3	1.16067	+
Chr1	11609688	11609689	3	0.841837	+
Chr1	11685092	11685093	3	6.30594	+
Chr1	11685107	11685108	3	4.04566	+
Chr1	11685108	11685109	3	7.6928	+
Chr1	11685109	11685110	3	1.79815	+
Chr1	11685120	11685121	3	1.65886	+
Chr1	11685121	11685122	3	3.38956	+
Chr1	11685122	11685123	3	8.4397	+
Chr1	11685123	11685124	3	4.4281	+
Chr1	11685124	11685125	3	33.3036	+
Chr1	11685332	11685333	3	2.14569	+
Chr1	11685333	11685334	3	16.8497	+
Chr1	11685334	11685335	3	4.35344	+
Chr1	11685335	11685336	3	10.9529	+
Chr1	11685336	11685337	3	13.0686	+
Chr1	11738237	11738238	3	14.8578	+
Chr1	11738260	11738261	3	0.97615	+
Chr1	11738909	11738910	3	5.60869	+
Chr1	11738929	11738930	3	5.40975	+
Chr1	11738952	11738953	3	5.27436	+
Chr1	11738986	11738987	3	5.40975	+
Chr1	11738997	11738998	3	1.04248	+
Chr1	11739083	11739084	3	1.10825	+
Chr1	11739096	11739097	3	0.97615	+
Chr1	11739166	11739167	3	4.27464	+
Chr1	11739217	11739218	3	1.93442	+
Chr1	11739218	11739219	3	5.56801	+
Chr1	11739229	11739230	3	13.0627	+
Chr1	11928823	11928824	3	5.48428	+
Chr1	11928824	11928825	3	2.03947	+
Chr1	11928826	11928827	3	1.54811	+
Chr1	11928867	11928868	3	7.32484	+
Chr1	11928905	11928906	3	13.413	+
Chr1	11928933	11928934	3	2.90956	+
Chr1	11928974	11928975	3	12.3576	+
Chr1	11929113	11929114	3	4.23603	+
Chr1	11929142	11929143	3	11.7675	+
Chr1	11929148	11929149	3	2.50018	+
Chr1	11929153	11929154	3	9.07345	+
Chr1	11929155	11929156	3	0.909933	+
Chr1	11929160	11929161	3	2.70258	+
Chr1	11929161	11929162	3	89.9582	+
Chr1	11929252	11929253	3	8.96845	+
Chr1	11929253	11929254	3	1.52371	+
Chr1	11929268	11929269	3	1.4816	+
Chr1	11929269	11929270	3	0.409982	+
Chr1	11955795	11955796	3	0.949854	+
Chr1	11955822	11955823	3	2.55456	+
Chr1	11955906	11955907	3	2.26053	+
Chr1	11955965	11955966	3	0.705414	+
Chr1	11956212	11956213	3	4.60593	+
Chr1	11956213	11956214	3	1.32153	+
Chr1	11956235	11956236	3	0.735395	+
Chr1	11956278	11956279	3	2.98653	+
Chr1	11956304	11956305	3	7.35307	+
Chr1	11956305	11956306	3	1.48379	+
Chr1	11956531	11956532	3	7.52461	+
Chr1	11956539	11956540	3	2.95566	+
Chr1	11956566	11956567	3	5.77376	+
Chr1	11956567	11956568	3	5.54858	+
Chr1	11956574	11956575	3	3.02412	+
Chr1	11957175	11957176	3	6.1088	+
Chr1	11957180	11957181	3	8.42194	+
Chr1	11957188	11957189	3	1.68154	+
Chr1	12012317	12012318	3	1.46894	+
Chr1	12012318	12012319	3	1.47162	+
Chr1	12024552	12024553	3	3.89307	+
Chr1	12024617	12024618	3	2.09005	+
Chr1	12024626	12024627	3	0.320436	+
Chr1	12024627	12024628	3	5.11771	+
Chr1	12024631	12024632	3	2.28484	+
Chr1	12024646	12024647	3	2.34995	+
Chr1	12024647	12024648	3	2.35015	+
Chr1	12178209	12178210	3	1.62664	+
Chr1	12178307	12178308	3	1.10825	+
Chr1	12178381	12178382	3	3.1595	+
Chr1	12178438	12178439	3	2.62729	+
Chr1	12178463	12178464	3	0.376368	+
Chr1	12178466	12178467	3	0.231243	+
Chr1	12178529	12178530	3	0.45929	+
Chr1	12178574	12178575	3	0.634353	+
Chr1	12178657	12178658	3	7.62684	+
Chr1	12178703	12178704	3	1.69355	+
Chr1	12179252	12179253	3	1.06088	+
Chr1	12179254	12179255	3	1.04609	+
Chr1	12179322	12179323	3	0.730682	+
Chr1	12180831	12180832	3	3.67671	+
Chr1	12180836	12180837	3	1.36448	+
Chr1	12181037	12181038	3	1.33585	+
Chr1	12181260	12181261	3	7.48612	+
Chr1	12181284	12181285	3	2.94271	+
Chr1	12266717	12266718	3	5.34232	+
Chr1	12357908	12357909	3	1.04244	+
Chr1	12357942	12357943	3	1.01368	+
Chr1	12357979	12357980	3	1.0424	+
Chr1	12582506	12582507	3	1.64341	+
Chr1	12582507	12582508	3	5.05404	+
Chr1	12582508	12582509	3	5.0887	+
Chr1	12582509	12582510	3	1.70954	+
Chr1	12582510	12582511	3	12.8566	+
Chr1	12582511	12582512	3	1.35619	+
Chr1	12852004	12852005	3	2.1031	+
Chr1	12852052	12852053	3	11.1141	+
Chr1	12852060	12852061	3	3.83394	+
Chr1	12852061	12852062	3	5.79245	+
Chr1	12852093	12852094	3	17.3842	+
Chr1	12852133	12852134	3	9.79489	+
Chr1	12852140	12852141	3	17.1629	+
Chr1	12852142	12852143	3	10.5881	+
Chr1	12852182	12852183	3	28.3351	+
Chr1	12852280	12852281	3	35.6919	+
Chr1	12852309	12852310	3	0.563485	+
Chr1	12852320	12852321	3	7.7095	+
Chr1	12852616	12852617	3	10.3024	+
Chr1	12852620	12852621	3	1.3511	+
Chr1	12852738	12852739	3	3.72814	+
Chr1	12852739	12852740	3	3.76391	+
Chr1	12852975	12852976	3	34.1087	+
Chr1	12852976	12852977	3	14.515	+
Chr1	12852977	12852978	3	0.267728	+
Chr1	12852980	12852981	3	8.80248	+
Chr1	12853076	12853077	3	0.399534	+
Chr1	12853082	12853083	3	0.690891	+
Chr1	12853085	12853086	3	5.36504	+
Chr1	13078893	13078894	3	1.55345	+
Chr1	13208751	13208752	3	3.36081	+
Chr1	13208762	13208763	3	9.27438	+
Chr1	13208787	13208788	3	5.58654	+
Chr1	13208840	13208841	3	5.84237	+
Chr1	13209928	13209929	3	5.33882	+
Chr1	13209929	13209930	3	5.33889	+
Chr1	13210175	13210176	3	0.947473	+
Chr1	13210176	13210177	3	1.96291	+
Chr1	13210192	13210193	3	0.228389	+
Chr1	13210256	13210257	3	10.5193	+
Chr1	13210275	13210276	3	0.690844	+
Chr1	13210285	13210286	3	9.35746	+
Chr1	13210316	13210317	3	11.6914	+
Chr1	13210321	13210322	3	2.85774	+
Chr1	13226302	13226303	3	1.22076	+
Chr1	13226417	13226418	3	0.636444	+
Chr1	13226426	13226427	3	0.629677	+
Chr1	13226427	13226428	3	1.78177	+
Chr1	13226428	13226429	3	2.44914	+
Chr1	13226560	13226561	3	2.81723	+
Chr1	13226973	13226974	3	2.76139	+
Chr1	13226974	13226975	3	6.63434	+
Chr1	13227021	13227022	3	1.76327	+
Chr1	13227030	13227031	3	1.34	+
Chr1	13227032	13227033	3	5.66183	+
Chr1	13227041	13227042	3	0.920102	+
Chr1	13227062	13227063	3	9.15693	+
Chr1	13227083	13227084	3	0.273668	+
Chr1	13227105	13227106	3	1.02281	+
Chr1	13227126	13227127	3	6.84942	+
Chr1	14025176	14025177	3	0.97615	+
Chr1	14026759	14026760	3	7.41616	+
Chr1	14158529	14158530	3	81.2912	+
Chr1	14158530	14158531	3	2.40541	+
Chr1	14158583	14158584	3	14.3382	+
Chr1	14158652	14158653	3	5.47057	+
Chr1	14158757	14158758	3	8.47234	+
Chr1	14158758	14158759	3	4.43413	+
Chr1	14158759	14158760	3	26.8635	+
Chr1	14158760	14158761	3	6.47713	+
Chr1	14158776	14158777	3	2.43935	+
Chr1	14158942	14158943	3	6.43692	+
Chr1	14158955	14158956	3	1.42613	+
Chr1	14158989	14158990	3	9.57482	+
Chr1	14159017	14159018	3	1.51727	+
Chr1	14159018	14159019	3	7.01998	+
Chr1	14159039	14159040	3	0.14564	+
Chr1	14159043	14159044	3	11.5239	+
Chr1	14159126	14159127	3	15.612	+
Chr1	14159141	14159142	3	2.24544	+
Chr1	14159146	14159147	3	13.7287	+
Chr1	14159237	14159238	3	7.644	+
Chr1	14159238	14159239	3	5.44169	+
Chr1	14159317	14159318	3	12.8787	+
Chr1	14159318	14159319	3	0.918925	+
Chr1	14159351	14159352	3	2.62774	+
Chr1	14159481	14159482	3	1.91869	+
Chr1	14159501	14159502	3	13.3091	+
Chr1	14159502	14159503	3	13.2819	+
Chr1	14159528	14159529	3	5.9332	+
Chr1	14159584	14159585	3	7.25841	+
Chr1	14159585	14159586	3	3.23168	+
Chr1	14159618	14159619	3	4.40793	+
Chr1	14159620	14159621	3	9.36693	+
Chr1	14159621	14159622	3	9.57942	+
Chr1	14159622	14159623	3	4.79914	+
Chr1	14159873	14159874	3	0.426654	+
Chr1	14159941	14159942	3	2.01367	+
Chr1	14159942	14159943	3	2.00582	+
Chr1	14160195	14160196	3	5.36453	+
Chr1	14160202	14160203	3	12.6024	+
Chr1	14160225	14160226	3	3.06462	+
Chr1	14160226	14160227	3	7.20311	+
Chr1	14160338	14160339	3	1.50431	+
Chr1	14160392	14160393	3	16.1779	+
Chr1	14160421	14160422	3	0.316869	+
Chr1	14160483	14160484	3	1.04455	+
Chr1	14160532	14160533	3	1.68154	+
Chr1	14160568	14160569	3	33.5991	+
Chr1	14160570	14160571	3	6.53618	+
Chr1	14160734	14160735	3	18.3663	+
Chr1	14160743	14160744	3	2.56746	+
Chr1	14160769	14160770	3	0.00182326	+
Chr1	14160861	14160862	3	0.982683	+
Chr1	14160862	14160863	3	6.44749	+
Chr1	14160916	14160917	3	1.7085	+
Chr1	14160918	14160919	3	6.12252	+
Chr1	14160966	14160967	3	4.14504	+
Chr1	14160995	14160996	3	11.458	+
Chr1	14160996	14160997	3	3.20037	+
Chr1	14160998	14160999	3	23.0967	+
Chr1	14160999	14161000	3	3.12573	+
Chr1	14161001	14161002	3	7.33298	+
Chr1	14161072	14161073	3	1.00387	+
Chr1	14161079	14161080	3	2.60674	+
Chr1	14161092	14161093	3	5.10764	+
Chr1	14161106	14161107	3	0.857277	+
Chr1	14161140	14161141	3	12.5281	+
Chr1	14161182	14161183	3	8.5977	+
Chr1	14161209	14161210	3	0.0988673	+
Chr1	14161225	14161226	3	0.783936	+
Chr1	14161226	14161227	3	17.2464	+
Chr1	14161233	14161234	3	5.14383	+
Chr1	14161358	14161359	3	3.00792	+
Chr1	14161359	14161360	3	0.208898	+
Chr1	14161361	14161362	3	4.42237	+
Chr1	14161386	14161387	3	1.97215	+
Chr1	14161493	14161494	3	5.48644	+
Chr1	14161494	14161495	3	7.98297	+
Chr1	14161495	14161496	3	27.9048	+
Chr1	14161581	14161582	3	17.8909	+
Chr1	14161588	14161589	3	10.7954	+
Chr1	14161667	14161668	3	5.80579	+
Chr1	14161668	14161669	3	30.432	+
Chr1	14161700	14161701	3	0.544378	+
Chr1	14161775	14161776	3	5.81831	+
Chr1	14161792	14161793	3	49.2365	+
Chr1	14161801	14161802	3	55.1668	+
Chr1	14161820	14161821	3	44.325	+
Chr1	16125835	16125836	3	2.33143	+
Chr1	16125837	16125838	3	2.33143	+
Chr1	16125851	16125852	3	2.26031	+
Chr1	16126230	16126231	3	3.33651	+
Chr1	16127523	16127524	3	17.8093	+
Chr1	16127525	16127526	3	8.83289	+
Chr1	16127526	16127527	3	37.9048	+
Chr1	16127538	16127539	3	17.8343	+
Chr1	16127577	16127578	3	25.297	+
Chr1	16127584	16127585	3	15.0242	+
Chr1	16127621	16127622	3	8.95294	+
Chr1	16127763	16127764	3	1.48298	+
Chr1	16127802	16127803	3	0.828962	+
Chr1	16127803	16127804	3	2.2502	+
Chr1	16127805	16127806	3	3.66207	+
Chr1	16127806	16127807	3	21.0751	+
Chr1	16127834	16127835	3	1.40122	+
Chr1	16127919	16127920	3	0.864847	+
Chr1	16127983	16127984	3	5.14495	+
Chr1	16127984	16127985	3	9.86596	+
Chr1	16127985	16127986	3	22.9704	+
Chr1	16127995	16127996	3	6.32034	+
Chr1	16128006	16128007	3	17.4737	+
Chr1	16128041	16128042	3	5.32772	+
Chr1	16128312	16128313	3	1.51336	+
Chr1	16128314	16128315	3	8.51864	+
Chr1	16128315	16128316	3	4.12493	+
Chr1	16128423	16128424	3	15.3612	+
Chr1	16128424	16128425	3	5.62486	+
Chr1	16128425	16128426	3	1.72661	+
Chr1	16128475	16128476	3	0.228016	+
Chr1	16128477	16128478	3	42.9935	+
Chr1	16128528	16128529	3	0.243571	+
Chr1	16128542	16128543	3	0.199347	+
Chr1	16128543	16128544	3	0.232473	+
Chr1	16128681	16128682	3	0.377048	+
Chr1	16128689	16128690	3	0.614155	+
Chr1	16128690	16128691	3	3.4942	+
Chr1	16128701	16128702	3	9.51819	+
Chr1	16128702	16128703	3	5.09245	+
Chr1	16128706	16128707	3	2.50167	+
Chr1	16128949	16128950	3	3.12727	+
Chr1	16128950	16128951	3	11.6842	+
Chr1	16128951	16128952	3	3.25195	+
Chr1	16128960	16128961	3	0.212801	+
Chr1	16128973	16128974	3	0.0367299	+
Chr1	16129038	16129039	3	10.1682	+
Chr1	16129107	16129108	3	6.93005	+
Chr1	16129207	16129208	3	5.04307	+
Chr1	16129208	16129209	3	20.9923	+
Chr1	16129209	16129210	3	20.4736	+
Chr1	16129210	16129211	3	2.68988	+
Chr1	16129263	16129264	3	3.25983	+
Chr1	16129346	16129347	3	12.2885	+
Chr1	16129348	16129349	3	12.3623	+
Chr1	16129628	16129629	3	0.551183	+
Chr1	16129633	16129634	3	59.1499	+
Chr1	16129648	16129649	3	9.08965	+
Chr1	16129654	16129655	3	10.3406	+
Chr1	16267570	16267571	3	7.90602	+
Chr1	16267571	16267572	3	3.71086	+
Chr1	16267874	16267875	3	1.47848	+
Chr1	16267875	16267876	3	3.16321	+
Chr1	16267876	16267877	3	4.74722	+
Chr1	16267892	16267893	3	5.86536	+
Chr1	16267957	16267958	3	1.48862	+
Chr1	16268050	16268051	3	6.53643	+
Chr1	16268051	16268052	3	1.82607	+
Chr1	16268052	16268053	3	0.467466	+
Chr1	16268057	16268058	3	0.471197	+
Chr1	16268118	16268119	3	0.71904	+
Chr1	16268119	16268120	3	1.88848	+
Chr1	16268127	16268128	3	0.841837	+
Chr1	16268499	16268500	3	1.3585	+
Chr1	16268663	16268664	3	22.5193	+
Chr1	16268676	16268677	3	7.08796	+
Chr1	16268677	16268678	3	0.0546223	+
Chr1	16468215	16468216	3	5.48423	+
Chr1	16470098	16470099	3	0.265187	+
Chr1	16470099	16470100	3	0.33665	+
Chr1	16470100	16470101	3	2.23385	+
Chr1	16470101	16470102	3	4.31487	+
Chr1	16470102	16470103	3	1.43646	+
Chr1	16470348	16470349	3	0.291251	+
Chr1	16871749	16871750	3	0.0399392	+
Chr1	16871751	16871752	3	1.84711	+
Chr1	16871757	16871758	3	14.0178	+
Chr1	16871771	16871772	3	18.1013	+
Chr1	16871787	16871788	3	4.3557	+
Chr1	16871812	16871813	3	6.03108	+
Chr1	16871813	16871814	3	2.42427	+
Chr1	16871814	16871815	3	12.5047	+
Chr1	16871857	16871858	3	20.0383	+
Chr1	16871865	16871866	3	2.83947	+
Chr1	16872076	16872077	3	4.6458	+
Chr1	16872078	16872079	3	7.18205	+
Chr1	16872080	16872081	3	0.608674	+
Chr1	16872103	16872104	3	42.9044	+
Chr1	16872124	16872125	3	2.22398	+
Chr1	16872151	16872152	3	62.2552	+
Chr1	16872274	16872275	3	12.0326	+
Chr1	16872275	16872276	3	3.2482	+
Chr1	16872288	16872289	3	0.836772	+
Chr1	16872311	16872312	3	31.7564	+
Chr1	16872347	16872348	3	3.97667	+
Chr1	16872392	16872393	3	52.5021	+
Chr1	16872395	16872396	3	14.3371	+
Chr1	16872405	16872406	3	14.8716	+
Chr1	16872416	16872417	3	15.7621	+
Chr1	16872431	16872432	3	2.43594	+
Chr1	16872432	16872433	3	10.9036	+
Chr1	16872467	16872468	3	14.3228	+
Chr1	16872947	16872948	3	8.53907	+
Chr1	16872955	16872956	3	4.62671	+
Chr1	16872981	16872982	3	59.8213	+
Chr1	16873016	16873017	3	58.1138	+
Chr1	16873095	16873096	3	93.0422	+
Chr1	16873110	16873111	3	139.682	+
Chr1	16873134	16873135	3	131.845	+
Chr1	16873224	16873225	3	7.47871	+
Chr1	16873225	16873226	3	5.4536	+
Chr1	16873231	16873232	3	30.9067	+
Chr1	16873234	16873235	3	2.27952	+
Chr1	16873237	16873238	3	9.56691	+
Chr1	16873313	16873314	3	10.8102	+
Chr1	16873330	16873331	3	15.4601	+
Chr1	17123850	17123851	3	4.49569	+
Chr1	17123863	17123864	3	0.461116	+
Chr1	17123869	17123870	3	1.74245	+
Chr1	17123923	17123924	3	5.09316	+
Chr1	17123970	17123971	3	4.43263	+
Chr1	17123977	17123978	3	31.6415	+
Chr1	17124047	17124048	3	18.3942	+
Chr1	17124048	17124049	3	0.15421	+
Chr1	17124095	17124096	3	2.87198	+
Chr1	17124122	17124123	3	0.664459	+
Chr1	17128573	17128574	3	7.52461	+
Chr1	17180041	17180042	3	0.377048	+
Chr1	17180046	17180047	3	2.71968	+
Chr1	17180047	17180048	3	3.45703	+
Chr1	17180048	17180049	3	0.757027	+
Chr1	17180080	17180081	3	2.55456	+
Chr1	17180144	17180145	3	1.23636	+
Chr1	17180145	17180146	3	2.56753	+
Chr1	17180301	17180302	3	0.909263	+
Chr1	17180319	17180320	3	5.23588	+
Chr1	17180325	17180326	3	2.88669	+
Chr1	17180327	17180328	3	1.79613	+
Chr1	17180328	17180329	3	0.657203	+
Chr1	17180429	17180430	3	0.140669	+
Chr1	17180434	17180435	3	6.76079	+
Chr1	17180496	17180497	3	8.79379	+
Chr1	17180508	17180509	3	4.49569	+
Chr1	17180700	17180701	3	4.39356	+
Chr1	17180701	17180702	3	26.6682	+
Chr1	17180724	17180725	3	0.860616	+
Chr1	17180735	17180736	3	27.8598	+
Chr1	17180740	17180741	3	5.44445	+
Chr1	17180778	17180779	3	2.96931	+
Chr1	17180781	17180782	3	3.20521	+
Chr1	17847173	17847174	3	8.555	+
Chr1	17847174	17847175	3	8.54847	+
Chr1	17847221	17847222	3	1.50384	+
Chr1	17847274	17847275	3	20.5565	+
Chr1	17848258	17848259	3	0.451074	+
Chr1	17848287	17848288	3	2.73145	+
Chr1	17848317	17848318	3	8.00693	+
Chr1	17848362	17848363	3	5.29357	+
Chr1	17848363	17848364	3	9.62028	+
Chr1	17848380	17848381	3	0.137702	+
Chr1	17848381	17848382	3	2.84734	+
Chr1	17848402	17848403	3	3.33995	+
Chr1	17848416	17848417	3	0.495402	+
Chr1	17867302	17867303	3	0.15665	+
Chr1	17867373	17867374	3	1.16263	+
Chr1	17867383	17867384	3	10.4001	+
Chr1	17867842	17867843	3	4.35527	+
Chr1	17867843	17867844	3	1.4148	+
Chr1	17867844	17867845	3	6.89125	+
Chr1	17867845	17867846	3	10.2393	+
Chr1	17868176	17868177	3	7.57795	+
Chr1	17868210	17868211	3	0.773441	+
Chr1	17868211	17868212	3	8.06455	+
Chr1	17868223	17868224	3	1.84722	+
Chr1	17868235	17868236	3	60.3725	+
Chr1	17868257	17868258	3	35.2987	+
Chr1	17868278	17868279	3	7.49042	+
Chr1	17908438	17908439	3	0.857381	+
Chr1	17908459	17908460	3	0.636444	+
Chr1	17969086	17969087	3	3.26548	+
Chr1	17969108	17969109	3	7.58976	+
Chr1	18036365	18036366	3	3.49834	+
Chr1	18036366	18036367	3	3.22943	+
Chr1	18036381	18036382	3	0.636444	+
Chr1	18036460	18036461	3	3.39943	+
Chr1	18036461	18036462	3	7.55808	+
Chr1	18036468	18036469	3	1.20599	+
Chr1	18704717	18704718	3	0.87125	+
Chr1	18704732	18704733	3	1.88566	+
Chr1	18704733	18704734	3	0.912006	+
Chr1	18704734	18704735	3	6.15546	+
Chr1	18704766	18704767	3	1.03835	+
Chr1	18704781	18704782	3	1.37406	+
Chr1	18704803	18704804	3	5.28156	+
Chr1	18803285	18803286	3	2.9975	+
Chr1	18803324	18803325	3	0.947264	+
Chr1	18808774	18808775	3	1.29447	+
Chr1	18808817	18808818	3	1.04248	+
Chr1	18808827	18808828	3	0.97615	+
Chr1	18808846	18808847	3	0.909264	+
Chr1	18808899	18808900	3	0.97615	+
Chr1	18808916	18808917	3	1.45786	+
Chr1	18866784	18866785	3	5.67173	+
Chr1	18866863	18866864	3	5.06747	+
Chr1	18866873	18866874	3	0.566986	+
Chr1	18867025	18867026	3	62.1066	+
Chr1	18867026	18867027	3	75.5235	+
Chr1	18867063	18867064	3	8.9144	+
Chr1	18867074	18867075	3	0.617775	+
Chr1	18867078	18867079	3	23.5606	+
Chr1	18867080	18867081	3	1.23417	+
Chr1	18867096	18867097	3	3.33993	+
Chr1	18867121	18867122	3	2.90956	+
Chr1	18935425	18935426	3	5.47899	+
Chr1	18935450	18935451	3	2.78912	+
Chr1	18935475	18935476	3	2.69814	+
Chr1	18984480	18984481	3	2.52753	+
Chr1	18984482	18984483	3	5.40387	+
Chr1	18984483	18984484	3	0.438609	+
Chr1	18984491	18984492	3	2.31837	+
Chr1	18986305	18986306	3	0.0377005	+
Chr1	18986344	18986345	3	5.85507	+
Chr1	18986345	18986346	3	0.749907	+
Chr1	18986459	18986460	3	0.0843694	+
Chr1	18986497	18986498	3	2.55495	+
Chr1	19152690	19152691	3	1.17342	+
Chr1	19152726	19152727	3	1.04248	+
Chr1	19152772	19152773	3	0.909264	+
Chr1	19153614	19153615	3	0.645436	+
Chr1	19153615	19153616	3	0.480026	+
Chr1	19153662	19153663	3	4.54539	+
Chr1	19153671	19153672	3	11.0373	+
Chr1	19153806	19153807	3	12.9849	+
Chr1	19153813	19153814	3	4.31959	+
Chr1	19153817	19153818	3	3.95422	+
Chr1	19153818	19153819	3	2.29258	+
Chr1	19454906	19454907	3	18.7434	+
Chr1	19454907	19454908	3	5.58223	+
Chr1	19454908	19454909	3	18.5697	+
Chr1	19454929	19454930	3	3.07788	+
Chr1	19454955	19454956	3	23.1833	+
Chr1	19454956	19454957	3	9.68262	+
Chr1	19455001	19455002	3	23.4316	+
Chr1	19455012	19455013	3	49.7715	+
Chr1	19455013	19455014	3	4.93998	+
Chr1	19455163	19455164	3	1.93754	+
Chr1	19455173	19455174	3	4.86869	+
Chr1	19455174	19455175	3	6.86203	+
Chr1	19455182	19455183	3	5.24874	+
Chr1	19455208	19455209	3	5.46479	+
Chr1	19455213	19455214	3	0.960611	+
Chr1	19455219	19455220	3	6.46534	+
Chr1	19455220	19455221	3	46.5914	+
Chr1	19455232	19455233	3	4.54042	+
Chr1	19455336	19455337	3	8.09039	+
Chr1	19455392	19455393	3	125.244	+
Chr1	19455394	19455395	3	11.3888	+
Chr1	19455414	19455415	3	14.5041	+
Chr1	19455432	19455433	3	5.16866	+
Chr1	19455448	19455449	3	123.916	+
Chr1	19455449	19455450	3	24.995	+
Chr1	19455467	19455468	3	24.0659	+
Chr1	19455515	19455516	3	8.57102	+
Chr1	19455526	19455527	3	123.972	+
Chr1	19455593	19455594	3	168.463	+
Chr1	19455601	19455602	3	66.1261	+
Chr1	19455602	19455603	3	62.0733	+
Chr1	19455616	19455617	3	22.765	+
Chr1	19455630	19455631	3	15.8655	+
Chr1	19455638	19455639	3	23.1176	+
Chr1	19515279	19515280	3	1.00886	+
Chr1	19515339	19515340	3	1.14966	+
Chr1	19518011	19518012	3	11.9724	+
Chr1	19518014	19518015	3	0.937614	+
Chr1	19518024	19518025	3	1.164	+
Chr1	19518025	19518026	3	13.253	+
Chr1	19620647	19620648	3	3.70845	+
Chr1	19646360	19646361	3	0.484808	+
Chr1	19646387	19646388	3	0.787922	+
Chr1	19646398	19646399	3	7.64487	+
Chr1	19646399	19646400	3	3.4677	+
Chr1	19687040	19687041	3	3.53872	+
Chr1	19844722	19844723	3	0.909207	+
Chr1	19844724	19844725	3	0.841835	+
Chr1	19844772	19844773	3	2.31837	+
Chr1	19844776	19844777	3	6.85082	+
Chr1	19847400	19847401	3	0.773883	+
Chr1	19847519	19847520	3	44.111	+
Chr1	19847589	19847590	3	12.2104	+
Chr1	19847590	19847591	3	0.484981	+
Chr1	19847624	19847625	3	0.981424	+
Chr1	19847677	19847678	3	7.78831	+
Chr1	19981449	19981450	3	11.8838	+
Chr1	19981450	19981451	3	56.5306	+
Chr1	19981470	19981471	3	53.3276	+
Chr1	19981471	19981472	3	19.865	+
Chr1	19981472	19981473	3	30.647	+
Chr1	19981486	19981487	3	0.571115	+
Chr1	19981509	19981510	3	7.76412	+
Chr1	19981510	19981511	3	78.0741	+
Chr1	19981511	19981512	3	21.6214	+
Chr1	19981528	19981529	3	22.5423	+
Chr1	20036652	20036653	3	7.39058	+
Chr1	20036725	20036726	3	0.0841144	+
Chr1	20036730	20036731	3	4.25009	+
Chr1	20036731	20036732	3	2.53245	+
Chr1	20036840	20036841	3	0.738924	+
Chr1	20037767	20037768	3	7.85897	+
Chr1	20038070	20038071	3	1.25364	+
Chr1	20038157	20038158	3	0.140669	+
Chr1	20038188	20038189	3	5.06747	+
Chr1	20260266	20260267	3	108.661	+
Chr1	20260267	20260268	3	30.6309	+
Chr1	20260268	20260269	3	21.1618	+
Chr1	20260286	20260287	3	4.85371	+
Chr1	20260359	20260360	3	1.15768	+
Chr1	20261802	20261803	3	5.30643	+
Chr1	20262054	20262055	3	8.02478	+
Chr1	20262075	20262076	3	1.56985	+
Chr1	20290332	20290333	3	0.39146	+
Chr1	20290333	20290334	3	0.403197	+
Chr1	20290344	20290345	3	0.276422	+
Chr1	20364110	20364111	3	7.85897	+
Chr1	20431762	20431763	3	1.22294	+
Chr1	20439507	20439508	3	1.88482	+
Chr1	20439561	20439562	3	0.481214	+
Chr1	20439626	20439627	3	8.84077	+
Chr1	20439680	20439681	3	1.60049	+
Chr1	20439724	20439725	3	0.526385	+
Chr1	20439743	20439744	3	4.65789	+
Chr1	20439799	20439800	3	4.52155	+
Chr1	20439848	20439849	3	17.2436	+
Chr1	20439901	20439902	3	0.80146	+
Chr1	20439919	20439920	3	6.00488	+
Chr1	20440067	20440068	3	6.61488	+
Chr1	20440068	20440069	3	15.5135	+
Chr1	20440122	20440123	3	5.9795	+
Chr1	20440151	20440152	3	0.191132	+
Chr1	20440170	20440171	3	4.60543	+
Chr1	20440194	20440195	3	19.6	+
Chr1	20440208	20440209	3	11.3815	+
Chr1	20440869	20440870	3	2.48135	+
Chr1	20440901	20440902	3	12.4289	+
Chr1	20440904	20440905	3	23.8847	+
Chr1	20440905	20440906	3	32.7982	+
Chr1	20440967	20440968	3	7.40286	+
Chr1	20440973	20440974	3	7.5783	+
Chr1	20441032	20441033	3	35.6287	+
Chr1	20441048	20441049	3	18.625	+
Chr1	20441051	20441052	3	0.679167	+
Chr1	20441072	20441073	3	2.82428	+
Chr1	20713767	20713768	3	7.52461	+
Chr1	20713825	20713826	3	9.33966	+
Chr1	20713826	20713827	3	3.16843	+
Chr1	20713941	20713942	3	3.35846	+
Chr1	20715369	20715370	3	1.97316	+
Chr1	20962646	20962647	3	6.15786	+
Chr1	20962654	20962655	3	3.89934	+
Chr1	20962656	20962657	3	8.39982	+
Chr1	20962669	20962670	3	4.05044	+
Chr1	20963269	20963270	3	16.2818	+
Chr1	20963270	20963271	3	0.149125	+
Chr1	20963301	20963302	3	2.69285	+
Chr1	20963380	20963381	3	18.6342	+
Chr1	20963381	20963382	3	0.266739	+
Chr1	20963413	20963414	3	13.9976	+
Chr1	20963419	20963420	3	1.02127	+
Chr1	20963424	20963425	3	1.54483	+
Chr1	21030529	21030530	3	3.63588	+
Chr1	21030536	21030537	3	1.19719	+
Chr1	21031907	21031908	3	2.88669	+
Chr1	21043368	21043369	3	2.39995	+
Chr1	21043369	21043370	3	0.966859	+
Chr1	21043419	21043420	3	1.16379	+
Chr1	21043420	21043421	3	0.01508	+
Chr1	21043483	21043484	3	5.27436	+
Chr1	21043743	21043744	3	10.3766	+
Chr1	21044446	21044447	3	0.805949	+
Chr1	21044490	21044491	3	9.8428	+
Chr1	21044595	21044596	3	4.81113	+
Chr1	21044663	21044664	3	2.65176	+
Chr1	21044679	21044680	3	5.30333	+
Chr1	21044680	21044681	3	5.30333	+
Chr1	21044690	21044691	3	2.89024	+
Chr1	21044697	21044698	3	16.6637	+
Chr1	21044699	21044700	3	3.20521	+
Chr1	21159806	21159807	3	3.33617	+
Chr1	21257652	21257653	3	3.1595	+
Chr1	21257675	21257676	3	0.705414	+
Chr1	21257680	21257681	3	0.705414	+
Chr1	21257713	21257714	3	1.04248	+
Chr1	21257718	21257719	3	6.01906	+
Chr1	21355533	21355534	3	5.34737	+
Chr1	21355534	21355535	3	5.34554	+
Chr1	21355535	21355536	3	1.98364	+
Chr1	21356427	21356428	3	7.95672	+
Chr1	21380159	21380160	3	4.5025	+
Chr1	21380160	21380161	3	6.1715	+
Chr1	21380201	21380202	3	7.62729	+
Chr1	21380208	21380209	3	0.997393	+
Chr1	21380225	21380226	3	8.02838	+
Chr1	21680379	21680380	3	11.6535	+
Chr1	21680380	21680381	3	1.60079	+
Chr1	21936599	21936600	3	5.7213	+
Chr1	22034981	22034982	3	5.55634	+
Chr1	22036134	22036135	3	3.46846	+
Chr1	22036448	22036449	3	12.3354	+
Chr1	22036528	22036529	3	1.36527	+
Chr1	22036646	22036647	3	3.15176	+
Chr1	22036647	22036648	3	26.9128	+
Chr1	22039553	22039554	3	11.0433	+
Chr1	22039554	22039555	3	3.08068	+
Chr1	22039556	22039557	3	0.801229	+
Chr1	22039744	22039745	3	0.719041	+
Chr1	22039745	22039746	3	1.88848	+
Chr1	22039747	22039748	3	2.98367	+
Chr1	22039778	22039779	3	0.426654	+
Chr1	22039806	22039807	3	0.449436	+
Chr1	22039886	22039887	3	0.497051	+
Chr1	22053861	22053862	3	22.2313	+
Chr1	22444519	22444520	3	76.5417	+
Chr1	22444569	22444570	3	38.4089	+
Chr1	22444570	22444571	3	121.489	+
Chr1	22444579	22444580	3	25.6145	+
Chr1	22444636	22444637	3	52.4471	+
Chr1	22444637	22444638	3	25.5337	+
Chr1	22444678	22444679	3	110.881	+
Chr1	22444766	22444767	3	8.25147	+
Chr1	22444792	22444793	3	37.449	+
Chr1	22444816	22444817	3	44.8552	+
Chr1	22444821	22444822	3	5.97499	+
Chr1	22444826	22444827	3	32.3517	+
Chr1	22444828	22444829	3	5.16989	+
Chr1	22444906	22444907	3	73.4908	+
Chr1	22444907	22444908	3	3.87612	+
Chr1	22444942	22444943	3	15.4884	+
Chr1	22445030	22445031	3	10.0492	+
Chr1	22445031	22445032	3	121.755	+
Chr1	22445063	22445064	3	7.03563	+
Chr1	22445127	22445128	3	91.3369	+
Chr1	22445128	22445129	3	254.63	+
Chr1	22445129	22445130	3	25.7099	+
Chr1	22445132	22445133	3	231.182	+
Chr1	22445264	22445265	3	0.0681331	+
Chr1	22603123	22603124	3	14.8597	+
Chr1	22603130	22603131	3	4.61089	+
Chr1	22603133	22603134	3	3.83801	+
Chr1	22603220	22603221	3	31.9179	+
Chr1	22603250	22603251	3	12.4168	+
Chr1	22603251	22603252	3	162.424	+
Chr1	22603252	22603253	3	163.831	+
Chr1	22603253	22603254	3	168.98	+
Chr1	22603255	22603256	3	10.6824	+
Chr1	22700056	22700057	3	8.7289	+
Chr1	22700057	22700058	3	6.69753	+
Chr1	22700058	22700059	3	10.8873	+
Chr1	22700059	22700060	3	5.88252	+
Chr1	22700077	22700078	3	10.3683	+
Chr1	22700112	22700113	3	7.42917	+
Chr1	22700171	22700172	3	19.5289	+
Chr1	22700173	22700174	3	14.9609	+
Chr1	22700174	22700175	3	59.6972	+
Chr1	22700177	22700178	3	31.688	+
Chr1	22700219	22700220	3	117.289	+
Chr1	22700240	22700241	3	37.6843	+
Chr1	22700256	22700257	3	5.78185	+
Chr1	22700266	22700267	3	14.6624	+
Chr1	22700410	22700411	3	2.45167	+
Chr1	22700426	22700427	3	53.8935	+
Chr1	22700428	22700429	3	17.8895	+
Chr1	22700535	22700536	3	8.99135	+
Chr1	22700546	22700547	3	12.6138	+
Chr1	22700552	22700553	3	41.4379	+
Chr1	22700569	22700570	3	11.1379	+
Chr1	22700594	22700595	3	41.507	+
Chr1	22700618	22700619	3	4.36341	+
Chr1	22700681	22700682	3	0.274663	+
Chr1	22700682	22700683	3	16.5979	+
Chr1	22700683	22700684	3	33.997	+
Chr1	22700684	22700685	3	4.40319	+
Chr1	22700789	22700790	3	3.58991	+
Chr1	22700798	22700799	3	87.3848	+
Chr1	22700819	22700820	3	51.6309	+
Chr1	22700887	22700888	3	28.1435	+
Chr1	22700889	22700890	3	1.57076	+
Chr1	22700986	22700987	3	0.929105	+
[truncated: 18,411 more rows]

## Sheet: Table S2
Table S2: Binding site coordinates
The genomic coordinates of binding sites identified by AtGRP8-GFP iCLIP are presented in standard BED format.
The 'score' column contains the determined PureCLIP score values of the corresponding peak, while the digits in brackets within the 'name' column indicate the number of merged called peaks at each location.
chrom	start	end	name	score	strand
Chr1	33105	33114	binding_site	12.1454	-
Chr1	50172	50181	binding_site	22.9954	-
Chr1	74043	74052	binding_site	41.2946	-
Chr1	74072	74081	binding_site	24.984	-
Chr1	74357	74366	binding_site	21.2136	-
Chr1	74448	74457	binding_site	21.5955	-
Chr1	74671	74680	binding_site	13.8751	-
Chr1	199910	199919	binding_site	18.7243	+
Chr1	200525	200534	binding_site	10.0393	+
Chr1	226582	226591	binding_site(2)	14.5869	-
Chr1	455869	455878	binding_site	10.0506	+
Chr1	539849	539858	binding_site	13.9614	+
Chr1	607947	607956	binding_site	18.2076	-
Chr1	608043	608052	binding_site	25.2409	-
Chr1	608858	608867	binding_site	13.2756	-
Chr1	609291	609300	binding_site	15.5085	-
Chr1	609317	609326	binding_site	10.1113	-
Chr1	609381	609390	binding_site	10.3465	-
Chr1	609425	609434	binding_site	27.5674	-
Chr1	623863	623872	binding_site	15.716	-
Chr1	661206	661215	binding_site	15.2776	-
Chr1	753445	753454	binding_site	26.0316	-
Chr1	753462	753471	binding_site	13.0097	-
Chr1	753464	753473	binding_site	21.922	-
Chr1	753474	753483	binding_site	19.317	-
Chr1	753738	753747	binding_site	38.5221	-
Chr1	753841	753850	binding_site	15.6885	-
Chr1	753909	753918	binding_site	15.3513	-
Chr1	753951	753960	binding_site	22.0109	-
Chr1	754159	754168	binding_site	25.3159	-
Chr1	898916	898925	binding_site	12.2248	+
Chr1	899083	899092	binding_site	13.5731	+
Chr1	899089	899098	binding_site(2)	47.6713	+
Chr1	899324	899333	binding_site	14.9216	+
Chr1	899388	899397	binding_site	10.4211	+
Chr1	899489	899498	binding_site	12.0253	+
Chr1	907700	907709	binding_site	10.036	+
Chr1	916965	916974	binding_site	21.4863	-
Chr1	917121	917130	binding_site	30.3396	-
Chr1	937234	937243	binding_site	44.5937	-
Chr1	937257	937266	binding_site(2)	81.3549	-
Chr1	937259	937268	binding_site	16.411	-
Chr1	982549	982558	binding_site	13.9852	-
Chr1	1128209	1128218	binding_site	14.8754	-
Chr1	1138360	1138369	binding_site	14.2753	+
Chr1	1142980	1142989	binding_site	15.7668	-
Chr1	1189218	1189227	binding_site	13.5901	-
Chr1	1189239	1189248	binding_site	25.2505	-
Chr1	1189821	1189830	binding_site	10.9971	-
Chr1	1190111	1190120	binding_site	12.0251	-
Chr1	1215734	1215743	binding_site(6)	87.4956	-
Chr1	1215828	1215837	binding_site(2)	78.5929	-
Chr1	1324987	1324996	binding_site	29.3778	+
Chr1	1336470	1336479	binding_site	10.5678	-
Chr1	1503018	1503027	binding_site	14.1379	-
Chr1	1503220	1503229	binding_site	18.058	-
Chr1	1503228	1503237	binding_site	11.0299	-
Chr1	1503246	1503255	binding_site	14.1724	-
Chr1	1583793	1583802	binding_site(2)	43.7123	-
Chr1	1583807	1583816	binding_site	29.8252	-
Chr1	1766796	1766805	binding_site	10.691	-
Chr1	1767857	1767866	binding_site	14.2389	-
Chr1	1768062	1768071	binding_site	11.9194	-
Chr1	1820334	1820343	binding_site	24.6574	-
Chr1	1828783	1828792	binding_site	10.5817	-
Chr1	1828859	1828868	binding_site	18.6931	-
Chr1	1829608	1829617	binding_site(2)	17.5692	-
Chr1	1829699	1829708	binding_site	18.4127	-
Chr1	1967178	1967187	binding_site(2)	11.8596	-
Chr1	2011983	2011992	binding_site	18.7758	-
Chr1	2013088	2013097	binding_site	10.3099	-
Chr1	2047954	2047963	binding_site(2)	86.1168	+
Chr1	2047957	2047966	binding_site	37.7323	+
Chr1	2047976	2047985	binding_site	14.4392	+
Chr1	2048052	2048061	binding_site	19.848	+
Chr1	2048059	2048068	binding_site	15.7054	+
Chr1	2048068	2048077	binding_site	16.5106	+
Chr1	2048152	2048161	binding_site	10.9368	+
Chr1	2048169	2048178	binding_site	11.2898	+
Chr1	2048351	2048360	binding_site	94.7139	+
Chr1	2048414	2048423	binding_site	33.9618	+
Chr1	2048420	2048429	binding_site	19.0292	+
Chr1	2048450	2048459	binding_site	41.0214	+
Chr1	2048495	2048504	binding_site	96.7141	+
Chr1	2048520	2048529	binding_site	109.15	+
Chr1	2048968	2048977	binding_site	14.0756	+
Chr1	2049087	2049096	binding_site	16.2348	+
Chr1	2049089	2049098	binding_site	25.0577	+
Chr1	2049230	2049239	binding_site	10.1653	+
Chr1	2049262	2049271	binding_site(3)	49.9671	+
Chr1	2049289	2049298	binding_site(4)	84.807	+
Chr1	2049338	2049347	binding_site	141.455	+
Chr1	2049340	2049349	binding_site	22.1742	+
Chr1	2076575	2076584	binding_site	15.9932	-
Chr1	2076585	2076594	binding_site	22.5832	-
Chr1	2107336	2107345	binding_site	21.5338	-
Chr1	2107393	2107402	binding_site(2)	26.8734	-
Chr1	2111078	2111087	binding_site	17.8272	-
Chr1	2111087	2111096	binding_site(3)	71.9733	-
Chr1	2111095	2111104	binding_site	26.0322	-
Chr1	2111143	2111152	binding_site(2)	16.8875	-
Chr1	2338706	2338715	binding_site	117.619	-
Chr1	2338722	2338731	binding_site	45.4058	-
Chr1	2338838	2338847	binding_site	12.7096	-
Chr1	2338840	2338849	binding_site	26.5404	-
Chr1	2339308	2339317	binding_site	20.9711	-
Chr1	2408723	2408732	binding_site	26.2054	-
Chr1	2437486	2437495	binding_site	17.9244	+
Chr1	2437493	2437502	binding_site	15.6944	+
Chr1	2438114	2438123	binding_site	18.453	+
Chr1	2439155	2439164	binding_site(2)	20.567	+
Chr1	2439558	2439567	binding_site	15.0826	+
Chr1	2443297	2443306	binding_site(2)	84.3602	-
Chr1	2457068	2457077	binding_site	10.2113	+
Chr1	2538164	2538173	binding_site	49.5633	-
Chr1	2538168	2538177	binding_site	10.587	-
Chr1	2538206	2538215	binding_site(2)	70.9647	-
Chr1	2576523	2576532	binding_site	13.9281	-
Chr1	2576685	2576694	binding_site	11.2625	-
Chr1	2636033	2636042	binding_site	14.6038	+
Chr1	2640903	2640912	binding_site	10.3324	-
Chr1	2640939	2640948	binding_site(2)	12.4481	-
Chr1	2640981	2640990	binding_site	223.61	-
Chr1	2641028	2641037	binding_site	41.9665	-
Chr1	2641220	2641229	binding_site	20.1275	-
Chr1	2641226	2641235	binding_site	32.3606	-
Chr1	2641242	2641251	binding_site	15.7855	-
Chr1	2641267	2641276	binding_site	43.0233	-
Chr1	2641518	2641527	binding_site	36.2554	-
Chr1	2641555	2641564	binding_site	10.0684	-
Chr1	2641687	2641696	binding_site	11.6788	-
Chr1	2641695	2641704	binding_site	95.8984	-
Chr1	2641760	2641769	binding_site	14.4719	-
Chr1	2873699	2873708	binding_site	10.795	+
Chr1	2927713	2927722	binding_site	16.6089	+
Chr1	2927736	2927745	binding_site	28.67	+
Chr1	2927746	2927755	binding_site	16.9228	+
Chr1	2927807	2927816	binding_site	22.7769	+
Chr1	2927990	2927999	binding_site	29.6683	+
Chr1	2928755	2928764	binding_site	16.1106	+
Chr1	2928760	2928769	binding_site	11.3742	+
Chr1	2939444	2939453	binding_site(2)	38.8823	+
Chr1	3009062	3009071	binding_site	13.1586	+
Chr1	3009068	3009077	binding_site(3)	52.6634	+
Chr1	3009434	3009443	binding_site(2)	20.4948	+
Chr1	3009509	3009518	binding_site(2)	61.2651	+
Chr1	3009782	3009791	binding_site(4)	94.7772	+
Chr1	3015503	3015512	binding_site	12.0431	+
Chr1	3015505	3015514	binding_site	10.778	+
Chr1	3016046	3016055	binding_site	10.136	+
Chr1	3016071	3016080	binding_site	11.6601	+
Chr1	3016318	3016327	binding_site	13.7651	+
Chr1	3016454	3016463	binding_site	19.9142	+
Chr1	3016457	3016466	binding_site	15.1518	+
Chr1	3017182	3017191	binding_site	12.2994	+
Chr1	3017184	3017193	binding_site	10.4417	+
Chr1	3017240	3017249	binding_site	14.9216	+
Chr1	3017950	3017959	binding_site	11.0247	+
Chr1	3018061	3018070	binding_site	24.6196	+
Chr1	3018069	3018078	binding_site	44.2148	+
Chr1	3018085	3018094	binding_site	73.468	+
Chr1	3045189	3045198	binding_site	12.5281	+
Chr1	3137449	3137458	binding_site(2)	27.6129	-
Chr1	3180627	3180636	binding_site(5)	179.855	-
Chr1	3180654	3180663	binding_site	19.5027	-
Chr1	3460215	3460224	binding_site	15.78	-
Chr1	3469674	3469683	binding_site	34.149	+
Chr1	3664512	3664521	binding_site	15.4517	+
Chr1	3664958	3664967	binding_site	23.3953	+
Chr1	3664982	3664991	binding_site	44.0049	+
Chr1	3664990	3664999	binding_site	18.3424	+
Chr1	3969697	3969706	binding_site	13.2556	+
Chr1	4001993	4002002	binding_site	15.098	+
Chr1	4002005	4002014	binding_site	37.0052	+
Chr1	4002291	4002300	binding_site	21.0889	+
Chr1	4006893	4006902	binding_site	19.3531	-
Chr1	4058375	4058384	binding_site(2)	13.5333	+
Chr1	4058512	4058521	binding_site	15.6891	+
Chr1	4089919	4089928	binding_site	15.4391	-
Chr1	4089924	4089933	binding_site	16.8978	-
Chr1	4090023	4090032	binding_site	60.5889	-
Chr1	4090181	4090190	binding_site	13.629	-
Chr1	4090536	4090545	binding_site	32.0197	-
Chr1	4090551	4090560	binding_site	10.257	-
Chr1	4090579	4090588	binding_site	42.7381	-
Chr1	4285920	4285929	binding_site	75.1374	-
Chr1	4392530	4392539	binding_site(2)	19.4228	-
Chr1	4392532	4392541	binding_site	54.5097	-
Chr1	4392577	4392586	binding_site	70.6193	-
Chr1	4392811	4392820	binding_site	12.0825	-
Chr1	4392820	4392829	binding_site	27.4809	-
Chr1	4392823	4392832	binding_site(2)	43.0288	-
Chr1	4392920	4392929	binding_site	38.5127	-
Chr1	4393010	4393019	binding_site	17.201	-
Chr1	4393054	4393063	binding_site(2)	25.5128	-
Chr1	4393056	4393065	binding_site	27.041	-
Chr1	4393129	4393138	binding_site	10.5977	-
Chr1	4393222	4393231	binding_site	13.6697	-
Chr1	4393255	4393264	binding_site	28.0052	-
Chr1	4393423	4393432	binding_site(4)	37.3377	-
Chr1	4393657	4393666	binding_site	36.8406	-
Chr1	4393668	4393677	binding_site	38.9169	-
Chr1	4394066	4394075	binding_site(2)	48.3136	-
Chr1	4394070	4394079	binding_site	25.0764	-
Chr1	4394138	4394147	binding_site	20.4696	-
Chr1	4394141	4394150	binding_site	10.0409	-
Chr1	4394261	4394270	binding_site	19.4633	-
Chr1	4394263	4394272	binding_site	10.2772	-
Chr1	4394293	4394302	binding_site	16.878	-
Chr1	4525524	4525533	binding_site	10.0689	-
Chr1	4525793	4525802	binding_site	12.4504	-
Chr1	4608292	4608301	binding_site	18.7136	-
Chr1	4608306	4608315	binding_site	21.2414	-
Chr1	4608370	4608379	binding_site	12.2404	-
Chr1	4608373	4608382	binding_site	28.5174	-
Chr1	4608507	4608516	binding_site	37.1136	-
Chr1	4608509	4608518	binding_site	23.789	-
Chr1	4608913	4608922	binding_site	14.2752	-
Chr1	4608926	4608935	binding_site	25.6995	-
Chr1	4609327	4609336	binding_site	14.4322	-
Chr1	4609475	4609484	binding_site	23.7071	-
Chr1	4609865	4609874	binding_site	11.958	-
Chr1	4609945	4609954	binding_site	14.539	-
Chr1	4609959	4609968	binding_site(2)	11.0204	-
Chr1	4610191	4610200	binding_site	12.1664	-
Chr1	4610233	4610242	binding_site(2)	29.6731	-
Chr1	4610260	4610269	binding_site	14.9572	-
Chr1	4610269	4610278	binding_site	47.5609	-
Chr1	4610369	4610378	binding_site	32.0643	-
Chr1	4610375	4610384	binding_site	15.6711	-
Chr1	4610381	4610390	binding_site	12.1762	-
Chr1	4610497	4610506	binding_site	10.5355	-
Chr1	4610547	4610556	binding_site	45.3167	-
Chr1	4840674	4840683	binding_site	19.1563	+
Chr1	4840681	4840690	binding_site	19.4502	+
Chr1	4842347	4842356	binding_site	36.8611	+
Chr1	4842374	4842383	binding_site(2)	21.946	+
Chr1	4888592	4888601	binding_site	25.5022	+
Chr1	4888936	4888945	binding_site(2)	36.0187	+
Chr1	4947339	4947348	binding_site	12.976	-
Chr1	4947418	4947427	binding_site	24.6657	-
Chr1	5189722	5189731	binding_site(2)	130.426	-
Chr1	5189729	5189738	binding_site	94.5914	-
Chr1	5297909	5297918	binding_site	70.2126	-
Chr1	5297912	5297921	binding_site	18.1165	-
Chr1	5297964	5297973	binding_site	11.0173	-
Chr1	5297978	5297987	binding_site	17.9193	-
Chr1	5297980	5297989	binding_site(2)	129.204	-
Chr1	5298079	5298088	binding_site(4)	92.6028	-
Chr1	5400543	5400552	binding_site	20.1918	+
Chr1	5401427	5401436	binding_site	11.6291	+
Chr1	5446612	5446621	binding_site	148.936	-
Chr1	5446637	5446646	binding_site	45.9676	-
Chr1	5446640	5446649	binding_site	104.116	-
Chr1	5446642	5446651	binding_site	117.617	-
Chr1	5446657	5446666	binding_site	159.083	-
Chr1	5446663	5446672	binding_site(2)	90.0397	-
Chr1	5446684	5446693	binding_site	27.9553	-
Chr1	5446757	5446766	binding_site	11.7682	-
Chr1	5446764	5446773	binding_site	10.2071	-
Chr1	5446819	5446828	binding_site	36.4151	-
Chr1	5446904	5446913	binding_site	36.3697	-
Chr1	5446951	5446960	binding_site	13.2756	-
Chr1	5447005	5447014	binding_site	23.7584	-
Chr1	5447037	5447046	binding_site	14.7826	-
Chr1	5447108	5447117	binding_site	48.1638	-
Chr1	5447111	5447120	binding_site	11.8918	-
Chr1	5447117	5447126	binding_site(3)	110.927	-
Chr1	5447196	5447205	binding_site	32.3528	-
Chr1	5447216	5447225	binding_site	25.6412	-
Chr1	5447232	5447241	binding_site	27.3017	-
Chr1	5447455	5447464	binding_site	49.2403	-
Chr1	5447513	5447522	binding_site	12.3293	-
Chr1	5447620	5447629	binding_site	64.4333	-
Chr1	5447627	5447636	binding_site(2)	217.304	-
Chr1	5447630	5447639	binding_site	63.0109	-
Chr1	5447644	5447653	binding_site	45.5598	-
Chr1	5447657	5447666	binding_site(2)	59.698	-
Chr1	5447674	5447683	binding_site	110.399	-
Chr1	5481981	5481990	binding_site	10.5051	+
Chr1	5482083	5482092	binding_site	11.5871	+
Chr1	5491263	5491272	binding_site	15.3571	+
Chr1	5514484	5514493	binding_site	11.3353	+
Chr1	5514695	5514704	binding_site	11.5357	+
Chr1	5515667	5515676	binding_site	12.4218	+
Chr1	5540968	5540977	binding_site	19.8081	+
Chr1	5686152	5686161	binding_site	15.291	-
Chr1	5723231	5723240	binding_site	11.1348	+
Chr1	5726543	5726552	binding_site	11.9566	-
Chr1	5758552	5758561	binding_site(2)	20.2843	+
Chr1	5758556	5758565	binding_site	22.1274	+
Chr1	5774752	5774761	binding_site	12.4403	+
Chr1	5775930	5775939	binding_site	16.6976	+
Chr1	5776115	5776124	binding_site	34.5812	+
Chr1	5776141	5776150	binding_site	14.1192	+
Chr1	5776148	5776157	binding_site	31.6802	+
Chr1	5776214	5776223	binding_site	48.5139	+
Chr1	6212092	6212101	binding_site	11.3356	-
Chr1	6222294	6222303	binding_site	25.0034	+
Chr1	6377357	6377366	binding_site	15.1278	-
Chr1	6465970	6465979	binding_site(3)	30.4158	-
Chr1	6561392	6561401	binding_site	14.7532	-
Chr1	6613595	6613604	binding_site	22.8422	+
Chr1	6697169	6697178	binding_site	15.4524	+
Chr1	6697230	6697239	binding_site	15.3129	+
Chr1	6773353	6773362	binding_site	19.7744	-
Chr1	6833611	6833620	binding_site	13.0567	+
Chr1	6913295	6913304	binding_site	11.0374	+
Chr1	6914264	6914273	binding_site	10.3504	+
Chr1	6926859	6926868	binding_site(5)	209.429	-
Chr1	6926864	6926873	binding_site	37.3761	-
Chr1	6941305	6941314	binding_site	12.0747	+
Chr1	6941307	6941316	binding_site	47.3009	+
Chr1	6942831	6942840	binding_site	21.9035	+
Chr1	6942872	6942881	binding_site	16.051	+
Chr1	6944651	6944660	binding_site	11.7006	+
Chr1	7016545	7016554	binding_site(2)	26.1142	+
Chr1	7042598	7042607	binding_site	33.109	-
Chr1	7042659	7042668	binding_site	148.961	-
Chr1	7042664	7042673	binding_site(2)	148.357	-
Chr1	7042683	7042692	binding_site(2)	100.821	-
Chr1	7042731	7042740	binding_site	202.875	-
Chr1	7042821	7042830	binding_site	22.7355	-
Chr1	7042829	7042838	binding_site	17.2382	-
Chr1	7042847	7042856	binding_site	17.9457	-
Chr1	7042878	7042887	binding_site	15.3094	-
Chr1	7042980	7042989	binding_site(3)	192.086	-
Chr1	7043025	7043034	binding_site	62.3459	-
Chr1	7043229	7043238	binding_site	89.1804	-
Chr1	7043263	7043272	binding_site(2)	180.935	-
Chr1	7043310	7043319	binding_site(2)	15.7664	-
Chr1	7144607	7144616	binding_site	10.0432	+
Chr1	7374376	7374385	binding_site	17.894	+
Chr1	7374674	7374683	binding_site	11.9692	+
Chr1	7400589	7400598	binding_site	14.2062	-
Chr1	7651718	7651727	binding_site	21.3632	-
Chr1	7651754	7651763	binding_site	20.0095	-
Chr1	7651825	7651834	binding_site	10.8218	-
Chr1	7652023	7652032	binding_site	11.5292	-
Chr1	7697334	7697343	binding_site	11.409	+
Chr1	7814842	7814851	binding_site	11.9702	-
Chr1	7912025	7912034	binding_site	23.5219	+
Chr1	8029854	8029863	binding_site	10.2382	-
Chr1	8069245	8069254	binding_site	18.914	+
Chr1	8069261	8069270	binding_site	12.2062	+
Chr1	8201045	8201054	binding_site(2)	20.6547	+
Chr1	8201119	8201128	binding_site	19.8496	+
Chr1	8263192	8263201	binding_site	18.8386	+
Chr1	8263205	8263214	binding_site	10.0238	+
Chr1	8263497	8263506	binding_site	13.3253	+
Chr1	8263507	8263516	binding_site(2)	43.1367	+
Chr1	8263513	8263522	binding_site	76.8614	+
Chr1	8268555	8268564	binding_site	29.0631	-
Chr1	8268727	8268736	binding_site	28.6822	-
Chr1	8268771	8268780	binding_site	10.8101	-
Chr1	8268999	8269008	binding_site	24.6183	-
Chr1	8269220	8269229	binding_site	43.0101	-
Chr1	8269377	8269386	binding_site	19.9005	-
Chr1	8269538	8269547	binding_site	14.7314	-
Chr1	8269949	8269958	binding_site	10.5486	-
Chr1	8270281	8270290	binding_site	27.3566	-
Chr1	8270389	8270398	binding_site	11.6375	-
Chr1	8270605	8270614	binding_site(3)	101.002	-
Chr1	8270613	8270622	binding_site	33.9884	-
Chr1	8270615	8270624	binding_site	20.5739	-
Chr1	8270795	8270804	binding_site	10.0413	-
Chr1	8270798	8270807	binding_site	10.1403	-
Chr1	8270940	8270949	binding_site(2)	28.4156	-
Chr1	8270966	8270975	binding_site	15.8661	-
Chr1	8271318	8271327	binding_site	17.9757	-
Chr1	8271320	8271329	binding_site	13.6492	-
Chr1	8271664	8271673	binding_site	17.3257	-
Chr1	8271694	8271703	binding_site	10.1898	-
Chr1	8398199	8398208	binding_site	11.8253	-
Chr1	8398297	8398306	binding_site	19.4441	-
Chr1	8398424	8398433	binding_site	18.3756	-
Chr1	8399328	8399337	binding_site	12.4478	-
Chr1	8525117	8525126	binding_site	11.5274	-
Chr1	8525119	8525128	binding_site	20.915	-
Chr1	8525211	8525220	binding_site	13.2626	-
Chr1	8640875	8640884	binding_site	10.1092	+
Chr1	8756421	8756430	binding_site	27.0939	-
Chr1	8756446	8756455	binding_site	20.5275	-
Chr1	8776158	8776167	binding_site	15.1669	+
Chr1	8860765	8860774	binding_site(3)	36.8024	+
Chr1	8860778	8860787	binding_site	20.3804	+
Chr1	8861246	8861255	binding_site	11.0315	+
Chr1	8976592	8976601	binding_site	14.9695	+
Chr1	8977209	8977218	binding_site	10.9185	+
Chr1	8977812	8977821	binding_site	14.0229	+
Chr1	9076099	9076108	binding_site	47.2507	-
Chr1	9076530	9076539	binding_site	12.1203	-
Chr1	9143831	9143840	binding_site	11.9452	+
Chr1	9143838	9143847	binding_site(2)	55.4365	+
Chr1	9143852	9143861	binding_site(2)	46.0757	+
Chr1	9205898	9205907	binding_site	22.5252	+
Chr1	9206007	9206016	binding_site	10.3309	+
Chr1	9206458	9206467	binding_site	20.2622	+
Chr1	9206508	9206517	binding_site	17.3945	+
Chr1	9206851	9206860	binding_site	10.1505	+
Chr1	9207252	9207261	binding_site	18.4008	+
Chr1	9207269	9207278	binding_site	16.9517	+
Chr1	9316065	9316074	binding_site	20.9002	-
Chr1	9481974	9481983	binding_site	15.2647	+
Chr1	9482095	9482104	binding_site	49.7618	+
Chr1	9742059	9742068	binding_site(2)	16.4849	+
Chr1	9742066	9742075	binding_site	18.3552	+
Chr1	9747006	9747015	binding_site	11.2791	+
Chr1	10149853	10149862	binding_site	16.4221	+
Chr1	10151109	10151118	binding_site	10.0756	+
Chr1	10151187	10151196	binding_site	16.1545	+
Chr1	10151275	10151284	binding_site	18.6613	+
Chr1	10151783	10151792	binding_site(2)	22.2507	-
Chr1	10207374	10207383	binding_site	91.7816	-
Chr1	10300482	10300491	binding_site(2)	49.9392	+
Chr1	10300509	10300518	binding_site(3)	89.3679	+
Chr1	10300530	10300539	binding_site(4)	53.5805	+
Chr1	10300631	10300640	binding_site	20.5945	+
Chr1	10300641	10300650	binding_site(2)	44.3991	+
Chr1	10373701	10373710	binding_site	15.0858	+
Chr1	10375893	10375902	binding_site	13.1518	+
Chr1	10375943	10375952	binding_site	10.1372	+
Chr1	10376021	10376030	binding_site	16.7111	+
Chr1	10377795	10377804	binding_site	11.8441	+
Chr1	10472299	10472308	binding_site(2)	69.8743	-
Chr1	10472305	10472314	binding_site	33.4133	-
Chr1	10472314	10472323	binding_site(2)	69.5407	-
Chr1	10472336	10472345	binding_site	126.324	-
Chr1	10472467	10472476	binding_site	17.5723	-
Chr1	10472555	10472564	binding_site	10.5545	-
Chr1	10472557	10472566	binding_site	19.6345	-
Chr1	10472570	10472579	binding_site	11.3108	-
Chr1	10472673	10472682	binding_site	17.0445	-
Chr1	10472848	10472857	binding_site	41.2495	-
Chr1	10472920	10472929	binding_site	36.5276	-
Chr1	10472989	10472998	binding_site	21.5723	-
Chr1	10473245	10473254	binding_site(2)	98.484	-
Chr1	10474937	10474946	binding_site(2)	20.8104	-
Chr1	10474976	10474985	binding_site	58.7284	-
Chr1	10475036	10475045	binding_site	24.0369	-
Chr1	10475067	10475076	binding_site	16.0955	-
Chr1	10475302	10475311	binding_site	49.6735	-
Chr1	10475388	10475397	binding_site(3)	30.5606	-
Chr1	10475494	10475503	binding_site	56.564	-
Chr1	10475510	10475519	binding_site	18.5214	-
Chr1	10475512	10475521	binding_site	18.5225	-
Chr1	10475518	10475527	binding_site	98.636	-
Chr1	10475702	10475711	binding_site	64.3573	-
Chr1	10475891	10475900	binding_site(2)	140.05	-
Chr1	10478006	10478015	binding_site	50.2501	+
Chr1	10478008	10478017	binding_site	24.4242	+
Chr1	10478015	10478024	binding_site	21.0246	+
Chr1	10478037	10478046	binding_site	16.396	+
Chr1	10478039	10478048	binding_site	24.6808	+
Chr1	10478056	10478065	binding_site	29.2056	+
Chr1	10478087	10478096	binding_site	31.1993	+
Chr1	10478089	10478098	binding_site	26.6988	+
Chr1	10478092	10478101	binding_site	42.6296	+
Chr1	10478102	10478111	binding_site	14.0927	+
Chr1	10478125	10478134	binding_site(2)	46.1431	+
Chr1	10478137	10478146	binding_site	12.9942	+
Chr1	10478223	10478232	binding_site(2)	167.308	+
Chr1	10478297	10478306	binding_site	16.3176	+
Chr1	10478320	10478329	binding_site	75.8987	+
Chr1	10478339	10478348	binding_site	23.0024	+
Chr1	10478408	10478417	binding_site	12.0339	+
Chr1	10478418	10478427	binding_site(2)	22.3015	+
Chr1	10478454	10478463	binding_site(2)	31.1773	+
Chr1	10478459	10478468	binding_site	71.857	+
Chr1	10478564	10478573	binding_site(3)	83.1702	+
Chr1	10478634	10478643	binding_site	13.9241	+
Chr1	10478636	10478645	binding_site	32.0133	+
Chr1	10478651	10478660	binding_site	12.1514	+
Chr1	10478659	10478668	binding_site	10.6126	+
Chr1	10478670	10478679	binding_site(2)	18.9871	+
Chr1	10478687	10478696	binding_site	59.1901	+
Chr1	10478799	10478808	binding_site	12.4156	+
Chr1	10478893	10478902	binding_site	326.451	+
Chr1	10478900	10478909	binding_site(2)	99.043	+
Chr1	10478905	10478914	binding_site	419.957	+
Chr1	10478912	10478921	binding_site	55.013	+
Chr1	10478970	10478979	binding_site	136.933	+
Chr1	10722307	10722316	binding_site	26.0619	+
Chr1	10722348	10722357	binding_site	127.651	+
Chr1	10722353	10722362	binding_site	24.6684	+
Chr1	10722362	10722371	binding_site(2)	87.5952	+
Chr1	10722630	10722639	binding_site	59.0996	+
Chr1	10722661	10722670	binding_site	45.0028	+
Chr1	10722680	10722689	binding_site	25.5734	+
Chr1	10722823	10722832	binding_site	51.7085	+
Chr1	10722829	10722838	binding_site	23.8175	+
Chr1	10722885	10722894	binding_site	56.6668	+
Chr1	10722938	10722947	binding_site(3)	45.6964	+
Chr1	10722985	10722994	binding_site	23.7355	+
Chr1	10723053	10723062	binding_site	12.2841	+
Chr1	10723055	10723064	binding_site	10.392	+
Chr1	10723067	10723076	binding_site	76.2638	+
Chr1	10816505	10816514	binding_site	14.3631	+
Chr1	11146888	11146897	binding_site	12.3579	+
Chr1	11214955	11214964	binding_site	30.1899	-
Chr1	11214985	11214994	binding_site	22.2212	-
Chr1	11214991	11215000	binding_site	43.0106	-
Chr1	11215040	11215049	binding_site	32.369	-
Chr1	11215071	11215080	binding_site(2)	95.6604	-
Chr1	11215603	11215612	binding_site	35.9482	-
Chr1	11215640	11215649	binding_site	40.072	-
Chr1	11215649	11215658	binding_site(2)	104.994	-
Chr1	11215728	11215737	binding_site	38.9115	-
Chr1	11215847	11215856	binding_site	21.7529	-
Chr1	11215904	11215913	binding_site	125.659	-
Chr1	11215957	11215966	binding_site(2)	69.286	-
Chr1	11215966	11215975	binding_site	24.5136	-
Chr1	11311286	11311295	binding_site	39.2034	+
Chr1	11311300	11311309	binding_site	12.2365	+
Chr1	11311312	11311321	binding_site	83.2713	+
Chr1	11311323	11311332	binding_site	15.1373	+
Chr1	11311325	11311334	binding_site	15.3164	+
Chr1	11311370	11311379	binding_site	63.8177	+
Chr1	11311556	11311565	binding_site(3)	170.692	+
Chr1	11311573	11311582	binding_site	11.0964	+
Chr1	11311591	11311600	binding_site	48.1102	+
Chr1	11311681	11311690	binding_site	63.4188	+
Chr1	11311759	11311768	binding_site	116.314	+
Chr1	11311779	11311788	binding_site	19.5115	+
Chr1	11311827	11311836	binding_site	15.4283	+
Chr1	11311842	11311851	binding_site	55.3836	+
Chr1	11311911	11311920	binding_site	67.3405	+
Chr1	11311913	11311922	binding_site	14.9463	+
Chr1	11311920	11311929	binding_site	11.5859	+
Chr1	11412146	11412155	binding_site	12.0533	-
Chr1	11423352	11423361	binding_site	24.9527	-
Chr1	11423387	11423396	binding_site	22.7152	-
Chr1	11532560	11532569	binding_site(2)	29.2027	+
Chr1	11532565	11532574	binding_site	33.267	+
Chr1	11532780	11532789	binding_site	19.8518	+
Chr1	11532819	11532828	binding_site	12.1911	+
Chr1	11533123	11533132	binding_site	16.3131	+
Chr1	11533177	11533186	binding_site	16.0391	+
Chr1	11533457	11533466	binding_site	12.8227	+
Chr1	11533916	11533925	binding_site	12.531	+
Chr1	11533936	11533945	binding_site	14.0505	+
Chr1	11533942	11533951	binding_site	11.7779	+
Chr1	11534345	11534354	binding_site	21.2799	+
Chr1	11534565	11534574	binding_site	15.3511	+
Chr1	11537587	11537596	binding_site	24.8533	-
Chr1	11537690	11537699	binding_site(2)	32.4268	-
Chr1	11538325	11538334	binding_site	20.9455	-
Chr1	11538590	11538599	binding_site	10.1105	-
Chr1	11539254	11539263	binding_site	15.0336	-
Chr1	11539667	11539676	binding_site	18.1579	-
Chr1	11608557	11608566	binding_site	25.7059	+
Chr1	11685120	11685129	binding_site	33.3036	+
Chr1	11685329	11685338	binding_site	16.8497	+
Chr1	11685332	11685341	binding_site(2)	13.0686	+
Chr1	11738233	11738242	binding_site	14.8578	+
Chr1	11739225	11739234	binding_site	13.0627	+
Chr1	11739376	11739385	binding_site	13.9632	-
Chr1	11739380	11739389	binding_site	82.9861	-
Chr1	11739388	11739397	binding_site	39.9826	-
Chr1	11739403	11739412	binding_site	81.2022	-
Chr1	11739832	11739841	binding_site	14.2346	-
Chr1	11923198	11923207	binding_site	12.0599	-
Chr1	11928901	11928910	binding_site	13.413	+
Chr1	11928970	11928979	binding_site	12.3576	+
Chr1	11929138	11929147	binding_site	11.7675	+
Chr1	11929157	11929166	binding_site	89.9582	+
Chr1	12358138	12358147	binding_site	18.0023	-
Chr1	12358244	12358253	binding_site	50.5641	-
Chr1	12358525	12358534	binding_site	24.8097	-
Chr1	12358608	12358617	binding_site	32.8153	-
Chr1	12358767	12358776	binding_site	10.2469	-
Chr1	12358808	12358817	binding_site	18.397	-
Chr1	12358810	12358819	binding_site	34.0586	-
Chr1	12358870	12358879	binding_site	14.1705	-
Chr1	12582506	12582515	binding_site	12.8566	+
Chr1	12852048	12852057	binding_site	11.1141	+
Chr1	12852089	12852098	binding_site	17.3842	+
Chr1	12852136	12852145	binding_site	17.1629	+
Chr1	12852138	12852147	binding_site	10.5881	+
Chr1	12852178	12852187	binding_site	28.3351	+
Chr1	12852276	12852285	binding_site	35.6919	+
Chr1	12852612	12852621	binding_site	10.3024	+
Chr1	12852971	12852980	binding_site(2)	34.1087	+
Chr1	13210252	13210261	binding_site	10.5193	+
Chr1	13210312	13210321	binding_site	11.6914	+
Chr1	14158525	14158534	binding_site	81.2912	+
Chr1	14158579	14158588	binding_site	14.3382	+
Chr1	14158755	14158764	binding_site	26.8635	+
Chr1	14159039	14159048	binding_site	11.5239	+
Chr1	14159122	14159131	binding_site	15.612	+
Chr1	14159142	14159151	binding_site	13.7287	+
Chr1	14159313	14159322	binding_site	12.8787	+
Chr1	14159497	14159506	binding_site(2)	13.3091	+
Chr1	14160198	14160207	binding_site	12.6024	+
Chr1	14160388	14160397	binding_site	16.1779	+
Chr1	14160564	14160573	binding_site	33.5991	+
Chr1	14160730	14160739	binding_site	18.3663	+
Chr1	14160991	14161000	binding_site	11.458	+
Chr1	14160994	14161003	binding_site	23.0967	+
Chr1	14161136	14161145	binding_site	12.5281	+
Chr1	14161222	14161231	binding_site	17.2464	+
Chr1	14161491	14161500	binding_site	27.9048	+
Chr1	14161577	14161586	binding_site	17.8909	+
Chr1	14161584	14161593	binding_site	10.7954	+
Chr1	14161664	14161673	binding_site	30.432	+
Chr1	14161788	14161797	binding_site	49.2365	+
Chr1	14161797	14161806	binding_site	55.1668	+
Chr1	14161816	14161825	binding_site	44.325	+
Chr1	16127519	16127528	binding_site	17.8093	+
Chr1	16127522	16127531	binding_site	37.9048	+
Chr1	16127534	16127543	binding_site	17.8343	+
Chr1	16127573	16127582	binding_site	25.297	+
Chr1	16127580	16127589	binding_site	15.0242	+
Chr1	16127802	16127811	binding_site	21.0751	+
Chr1	16127981	16127990	binding_site	22.9704	+
Chr1	16128002	16128011	binding_site	17.4737	+
Chr1	16128419	16128428	binding_site	15.3612	+
Chr1	16128473	16128482	binding_site	42.9935	+
Chr1	16128946	16128955	binding_site	11.6842	+
Chr1	16129034	16129043	binding_site	10.1682	+
Chr1	16129204	16129213	binding_site(2)	20.9923	+
Chr1	16129342	16129351	binding_site	12.2885	+
Chr1	16129344	16129353	binding_site	12.3623	+
Chr1	16129629	16129638	binding_site	59.1499	+
Chr1	16129650	16129659	binding_site	10.3406	+
Chr1	16268659	16268668	binding_site	22.5193	+
Chr1	16871753	16871762	binding_site	14.0178	+
Chr1	16871767	16871776	binding_site	18.1013	+
Chr1	16871810	16871819	binding_site	12.5047	+
Chr1	16871853	16871862	binding_site	20.0383	+
Chr1	16872099	16872108	binding_site	42.9044	+
Chr1	16872147	16872156	binding_site	62.2552	+
Chr1	16872270	16872279	binding_site	12.0326	+
Chr1	16872307	16872316	binding_site	31.7564	+
Chr1	16872388	16872397	binding_site	52.5021	+
Chr1	16872391	16872400	binding_site	14.3371	+
Chr1	16872401	16872410	binding_site	14.8716	+
Chr1	16872412	16872421	binding_site	15.7621	+
Chr1	16872428	16872437	binding_site	10.9036	+
Chr1	16872463	16872472	binding_site	14.3228	+
Chr1	16872977	16872986	binding_site	59.8213	+
Chr1	16873012	16873021	binding_site	58.1138	+
Chr1	16873091	16873100	binding_site	93.0422	+
Chr1	16873106	16873115	binding_site	139.682	+
Chr1	16873130	16873139	binding_site	131.845	+
Chr1	16873227	16873236	binding_site	30.9067	+
Chr1	16873309	16873318	binding_site	10.8102	+
Chr1	16873326	16873335	binding_site	15.4601	+
Chr1	17123973	17123982	binding_site	31.6415	+
Chr1	17124043	17124052	binding_site	18.3942	+
Chr1	17180697	17180706	binding_site	26.6682	+
Chr1	17180731	17180740	binding_site	27.8598	+
Chr1	17282956	17282965	binding_site	36.6896	-
Chr1	17282979	17282988	binding_site	15.8972	-
Chr1	17283008	17283017	binding_site	16.5855	-
Chr1	17283190	17283199	binding_site	14.001	-
Chr1	17283197	17283206	binding_site	18.7422	-
Chr1	17283199	17283208	binding_site	14.3431	-
Chr1	17285569	17285578	binding_site	16.8189	-
Chr1	17847270	17847279	binding_site	20.5565	+
Chr1	17867379	17867388	binding_site	10.4001	+
Chr1	17867841	17867850	binding_site	10.2393	+
Chr1	17868231	17868240	binding_site	60.3725	+
Chr1	17868253	17868262	binding_site	35.2987	+
Chr1	18321836	18321845	binding_site	10.5968	-
Chr1	18321869	18321878	binding_site	20.0693	-
Chr1	18322120	18322129	binding_site	11.3122	-
Chr1	18322178	18322187	binding_site	23.3448	-
Chr1	18322185	18322194	binding_site	21.9917	-
Chr1	18322262	18322271	binding_site	13.7933	-
Chr1	18412144	18412153	binding_site	12.1273	-
Chr1	18520015	18520024	binding_site	34.1789	-
Chr1	18520044	18520053	binding_site	18.75	-
Chr1	18520122	18520131	binding_site	13.2739	-
Chr1	18520217	18520226	binding_site	41.3074	-
Chr1	18638507	18638516	binding_site	14.2959	-
Chr1	18638509	18638518	binding_site	37.0477	-
Chr1	18639144	18639153	binding_site	16.9093	-
Chr1	18867022	18867031	binding_site(2)	75.5235	+
Chr1	18867074	18867083	binding_site	23.5606	+
Chr1	19052092	19052101	binding_site	44.2523	-
Chr1	19052122	19052131	binding_site	211.367	-
Chr1	19052446	19052455	binding_site	127.294	-
Chr1	19052457	19052466	binding_site	56.0698	-
Chr1	19052482	19052491	binding_site	70.5558	-
Chr1	19052506	19052515	binding_site	32.799	-
Chr1	19052517	19052526	binding_site	10.5355	-
Chr1	19153667	19153676	binding_site	11.0373	+
Chr1	19153802	19153811	binding_site	12.9849	+
Chr1	19158817	19158826	binding_site(2)	16.1998	-
Chr1	19453627	19453636	binding_site	16.6508	-
Chr1	19453681	19453690	binding_site	52.0975	-
Chr1	19454200	19454209	binding_site	17.8419	-
Chr1	19454902	19454911	binding_site	18.7434	+
Chr1	19454904	19454913	binding_site	18.5697	+
Chr1	19454951	19454960	binding_site	23.1833	+
Chr1	19454997	19455006	binding_site	23.4316	+
Chr1	19455008	19455017	binding_site	49.7715	+
Chr1	19455216	19455225	binding_site	46.5914	+
Chr1	19455388	19455397	binding_site	125.244	+
Chr1	19455390	19455399	binding_site	11.3888	+
Chr1	19455410	19455419	binding_site	14.5041	+
Chr1	19455444	19455453	binding_site(2)	123.916	+
Chr1	19455463	19455472	binding_site	24.0659	+
Chr1	19455522	19455531	binding_site	123.972	+
Chr1	19455589	19455598	binding_site	168.463	+
Chr1	19455597	19455606	binding_site(2)	66.1261	+
Chr1	19455612	19455621	binding_site	22.765	+
Chr1	19455626	19455635	binding_site	15.8655	+
Chr1	19455634	19455643	binding_site	23.1176	+
Chr1	19475076	19475085	binding_site	12.1916	-
Chr1	19475168	19475177	binding_site	13.7763	-
Chr1	19475370	19475379	binding_site	12.1971	-
Chr1	19475988	19475997	binding_site	17.7882	-
Chr1	19492505	19492514	binding_site	20.4538	-
Chr1	19518007	19518016	binding_site	11.9724	+
Chr1	19518021	19518030	binding_site	13.253	+
Chr1	19561772	19561781	binding_site	22.4976	-
Chr1	19563051	19563060	binding_site	12.1677	-
Chr1	19565063	19565072	binding_site	23.9789	-
Chr1	19589088	19589097	binding_site	13.3126	-
Chr1	19847515	19847524	binding_site	44.111	+
Chr1	19847585	19847594	binding_site	12.2104	+
Chr1	19925870	19925879	binding_site(2)	23.1734	-
Chr1	19981446	19981455	binding_site(2)	56.5306	+
Chr1	19981466	19981475	binding_site(3)	53.3276	+
Chr1	19981506	19981515	binding_site(2)	78.0741	+
Chr1	19981524	19981533	binding_site	22.5423	+
Chr1	20260262	20260271	binding_site(3)	108.661	+
Chr1	20357021	20357030	binding_site	34.847	-
Chr1	20439844	20439853	binding_site	17.2436	+
Chr1	20440064	20440073	binding_site	15.5135	+
Chr1	20440190	20440199	binding_site	19.6	+
Chr1	20440204	20440213	binding_site	11.3815	+
Chr1	20440897	20440906	binding_site	12.4289	+
Chr1	20440901	20440910	binding_site(2)	32.7982	+
Chr1	20441028	20441037	binding_site	35.6287	+
Chr1	20441044	20441053	binding_site	18.625	+
Chr1	20648539	20648548	binding_site	42.2531	-
Chr1	20648571	20648580	binding_site	14.6044	-
Chr1	20648770	20648779	binding_site	11.5944	-
Chr1	20648773	20648782	binding_site(2)	23.4072	-
Chr1	20648775	20648784	binding_site	14.2664	-
Chr1	20715644	20715653	binding_site	16.0688	-
Chr1	20802756	20802765	binding_site	30.9717	-
Chr1	20802863	20802872	binding_site	135.103	-
Chr1	20802868	20802877	binding_site	102.895	-
Chr1	20802880	20802889	binding_site	35.6028	-
Chr1	20802919	20802928	binding_site	93.5297	-
Chr1	20802922	20802931	binding_site	156.895	-
Chr1	20802944	20802953	binding_site	30.1174	-
Chr1	20802955	20802964	binding_site	59.9618	-
Chr1	20803039	20803048	binding_site	34.8699	-
Chr1	20803095	20803104	binding_site	25.3262	-
Chr1	20803102	20803111	binding_site	49.5652	-
Chr1	20803111	20803120	binding_site	70.3664	-
Chr1	20803132	20803141	binding_site	102.586	-
Chr1	20803144	20803153	binding_site	60.8045	-
Chr1	20803235	20803244	binding_site	11.3584	-
Chr1	20803260	20803269	binding_site(3)	127.609	-
Chr1	20803377	20803386	binding_site	59.1757	-
Chr1	20803379	20803388	binding_site	100.224	-
Chr1	20963265	20963274	binding_site	16.2818	+
Chr1	20963376	20963385	binding_site	18.6342	+
Chr1	20963409	20963418	binding_site	13.9976	+
Chr1	20968069	20968078	binding_site	20.8154	-
Chr1	21043739	21043748	binding_site	10.3766	+
Chr1	21044693	21044702	binding_site	16.6637	+
Chr1	21073086	21073095	binding_site	10.1945	-
Chr1	21088392	21088401	binding_site	12.0594	-
Chr1	21198324	21198333	binding_site	15.4942	-
Chr1	21198337	21198346	binding_site	27.936	-
Chr1	21442177	21442186	binding_site	14.4562	-
Chr1	21442356	21442365	binding_site	11.3062	-
Chr1	21612499	21612508	binding_site	11.7056	-
Chr1	21623821	21623830	binding_site	19.963	-
Chr1	21625951	21625960	binding_site	13.7271	-
Chr1	21626028	21626037	binding_site	34.6453	-
Chr1	21626050	21626059	binding_site	12.8509	-
Chr1	21680375	21680384	binding_site	11.6535	+
Chr1	22036444	22036453	binding_site	12.3354	+
Chr1	22036643	22036652	binding_site	26.9128	+
Chr1	22039549	22039558	binding_site	11.0433	+
Chr1	22053857	22053866	binding_site	22.2313	+
Chr1	22394575	22394584	binding_site(2)	44.516	-
Chr1	22394631	22394640	binding_site(2)	13.4402	-
Chr1	22397649	22397658	binding_site	48.5382	-
Chr1	22397658	22397667	binding_site(2)	57.337	-
Chr1	22444515	22444524	binding_site	76.5417	+
Chr1	22444566	22444575	binding_site(2)	121.489	+
Chr1	22444575	22444584	binding_site	25.6145	+
Chr1	22444632	22444641	binding_site(2)	52.4471	+
Chr1	22444674	22444683	binding_site	110.881	+
Chr1	22444788	22444797	binding_site	37.449	+
Chr1	22444812	22444821	binding_site	44.8552	+
Chr1	22444822	22444831	binding_site	32.3517	+
Chr1	22444902	22444911	binding_site	73.4908	+
Chr1	22444938	22444947	binding_site	15.4884	+
Chr1	22445027	22445036	binding_site(2)	121.755	+
Chr1	22445124	22445133	binding_site(3)	254.63	+
Chr1	22445128	22445137	binding_site	231.182	+
Chr1	22603119	22603128	binding_site	14.8597	+
Chr1	22603216	22603225	binding_site	31.9179	+
Chr1	22603249	22603258	binding_site(4)	168.98	+
Chr1	22603251	22603260	binding_site	10.6824	+
Chr1	22700054	22700063	binding_site	10.8873	+
Chr1	22700073	22700082	binding_site	10.3683	+
Chr1	22700167	22700176	binding_site	19.5289	+
Chr1	22700170	22700179	binding_site(2)	59.6972	+
Chr1	22700173	22700182	binding_site	31.688	+
Chr1	22700215	22700224	binding_site	117.289	+
Chr1	22700236	22700245	binding_site	37.6843	+
Chr1	22700262	22700271	binding_site	14.6624	+
Chr1	22700422	22700431	binding_site	53.8935	+
Chr1	22700424	22700433	binding_site	17.8895	+
Chr1	22700542	22700551	binding_site	12.6138	+
Chr1	22700548	22700557	binding_site	41.4379	+
Chr1	22700565	22700574	binding_site	11.1379	+
Chr1	22700590	22700599	binding_site	41.507	+
Chr1	22700679	22700688	binding_site(2)	33.997	+
Chr1	22700794	22700803	binding_site	87.3848	+
Chr1	22700815	22700824	binding_site	51.6309	+
Chr1	22700883	22700892	binding_site	28.1435	+
Chr1	22701130	22701139	binding_site	42.3483	+
Chr1	22701166	22701175	binding_site	31.9576	+
Chr1	22701174	22701183	binding_site	112.635	+
Chr1	22701201	22701210	binding_site	74.44	+
Chr1	22701216	22701225	binding_site	154.888	+
Chr1	22701219	22701228	binding_site	89.0818	+
Chr1	22701248	22701257	binding_site	27.276	+
Chr1	22701255	22701264	binding_site(2)	124.638	+
Chr1	22866789	22866798	binding_site	63.3242	-
Chr1	22975752	22975761	binding_site	15.2948	-
Chr1	22975758	22975767	binding_site	15.3924	-
Chr1	22975813	22975822	binding_site	11.9108	-
Chr1	22976008	22976017	binding_site	26.7867	-
Chr1	22976512	22976521	binding_site	22.1857	-
Chr1	22976582	22976591	binding_site	16.2641	-
Chr1	22976669	22976678	binding_site	10.3548	-
Chr1	22976899	22976908	binding_site	12.5318	-
Chr1	22977201	22977210	binding_site	15.183	-
Chr1	23084194	23084203	binding_site	15.8018	+
Chr1	23084203	23084212	binding_site	18.0736	+
Chr1	23136637	23136646	binding_site	11.5412	-
Chr1	23233499	23233508	binding_site	16.26	-
Chr1	23701191	23701200	binding_site	11.3123	+
Chr1	23956180	23956189	binding_site	12.082	-
Chr1	24036885	24036894	binding_site(2)	34.9305	+
Chr1	24046663	24046672	binding_site	12.2896	-
Chr1	24046731	24046740	binding_site	13.0397	-
Chr1	24046733	24046742	binding_site	39.9554	-
Chr1	24046740	24046749	binding_site	17.3449	-
Chr1	24048096	24048105	binding_site	35.7224	-
Chr1	24048141	24048150	binding_site	10.3726	-
Chr1	24048391	24048400	binding_site	14.8513	-
Chr1	24048498	24048507	binding_site	23.4391	-
Chr1	24048508	24048517	binding_site(2)	19.1888	-
Chr1	24229623	24229632	binding_site	18.7441	+
Chr1	24248935	24248944	binding_site	24.5523	-
Chr1	24354792	24354801	binding_site	21.7936	+
Chr1	24355086	24355095	binding_site	24.9598	+
Chr1	24355221	24355230	binding_site	33.3189	+
Chr1	24355228	24355237	binding_site	48.9093	+
Chr1	24355233	24355242	binding_site	24.2288	+
Chr1	24355240	24355249	binding_site	31.3357	+
Chr1	24486810	24486819	binding_site	42.7754	+
Chr1	24539641	24539650	binding_site	27.3457	+
Chr1	24541490	24541499	binding_site	17.5151	+
Chr1	24552127	24552136	binding_site	13.5544	+
Chr1	24555850	24555859	binding_site	18.7626	+
Chr1	24557407	24557416	binding_site	10.9374	+
Chr1	24559552	24559561	binding_site(2)	19.4978	-
Chr1	24560678	24560687	binding_site	11.4884	-
Chr1	24605783	24605792	binding_site	26.4267	-
Chr1	24605898	24605907	binding_site	11.3299	-
Chr1	24605916	24605925	binding_site	12.2567	-
Chr1	24606087	24606096	binding_site(2)	17.8524	-
Chr1	24606317	24606326	binding_site	15.0974	-
Chr1	24606519	24606528	binding_site	28.3511	-
Chr1	24655473	24655482	binding_site(2)	13.7946	-
Chr1	24930385	24930394	binding_site	12.894	+
Chr1	24930522	24930531	binding_site	21.7489	+
Chr1	24994716	24994725	binding_site	21.2069	-
Chr1	25048303	25048312	binding_site	30.9324	-
Chr1	25048312	25048321	binding_site	708.396	-
Chr1	25048314	25048323	binding_site	601.196	-
Chr1	25048368	25048377	binding_site(2)	516.107	-
Chr1	25048448	25048457	binding_site	137.278	-
Chr1	25048471	25048480	binding_site	31.804	-
Chr1	25048486	25048495	binding_site(2)	108.15	-
Chr1	25048495	25048504	binding_site	637.041	-
Chr1	25048588	25048597	binding_site(2)	170.344	-
Chr1	25048596	25048605	binding_site	43.9689	-
Chr1	25048654	25048663	binding_site	203.554	-
Chr1	25048667	25048676	binding_site	39.7399	-
Chr1	25048690	25048699	binding_site(3)	182.596	-
Chr1	25048844	25048853	binding_site	169.446	-
Chr1	25048880	25048889	binding_site	141.952	-
Chr1	25048905	25048914	binding_site	40.5111	-
Chr1	25048929	25048938	binding_site	12.9051	-
Chr1	25048931	25048940	binding_site	207.5	-
Chr1	25048933	25048942	binding_site	154.748	-
Chr1	25048939	25048948	binding_site	54.0007	-
Chr1	25048960	25048969	binding_site	210.635	-
Chr1	25049148	25049157	binding_site(2)	642.881	-
Chr1	25049175	25049184	binding_site	135.84	-
Chr1	25049198	25049207	binding_site	679.963	-
Chr1	25049204	25049213	binding_site	59.5654	-
Chr1	25049206	25049215	binding_site	166.479	-
Chr1	25236688	25236697	binding_site	18.2192	+
Chr1	25236696	25236705	binding_site	31.6678	+
Chr1	25263639	25263648	binding_site	25.1796	+
Chr1	25263689	25263698	binding_site	16.4038	+
Chr1	25394356	25394365	binding_site(3)	69.4575	-
Chr1	25394381	25394390	binding_site	125.683	-
Chr1	25394485	25394494	binding_site	15.6651	-
Chr1	25394735	25394744	binding_site	14.0225	-
Chr1	25394741	25394750	binding_site	14.3877	-
Chr1	25394871	25394880	binding_site	29.127	-
Chr1	25394956	25394965	binding_site	66.8482	-
Chr1	25395012	25395021	binding_site	16.1049	-
Chr1	25395022	25395031	binding_site	15.0351	-
Chr1	25395033	25395042	binding_site	15.8782	-
Chr1	25446375	25446384	binding_site	10.0142	-
Chr1	25446633	25446642	binding_site	10.5387	-
Chr1	25493492	25493501	binding_site	34.9303	+
Chr1	25493637	25493646	binding_site	10.2578	+
Chr1	25493668	25493677	binding_site	14.0647	+
Chr1	25494442	25494451	binding_site	12.3157	+
Chr1	25494445	25494454	binding_site	10.0649	+
Chr1	25495265	25495274	binding_site	12.2274	+
Chr1	25495703	25495712	binding_site	36.4921	+
Chr1	25495772	25495781	binding_site	16.3568	+
Chr1	25495785	25495794	binding_site	29.2314	+
Chr1	25495842	25495851	binding_site	48.3733	+
Chr1	25574598	25574607	binding_site	15.7766	+
Chr1	25658180	25658189	binding_site	16.1826	+
Chr1	25658337	25658346	binding_site	10.1168	+
Chr1	25658388	25658397	binding_site	10.6438	+
Chr1	25709337	25709346	binding_site(2)	16.5387	-
Chr1	25709464	25709473	binding_site	24.8437	-
Chr1	25710282	25710291	binding_site	22.3132	-
Chr1	25712649	25712658	binding_site	10.0341	-
Chr1	25713198	25713207	binding_site	16.7495	-
Chr1	25714069	25714078	binding_site	11.0032	-
Chr1	25714191	25714200	binding_site	11.7916	-
Chr1	25714488	25714497	binding_site	10.4463	-
Chr1	25714631	25714640	binding_site	12.1065	-
Chr1	25714634	25714643	binding_site	16.9563	-
Chr1	25777983	25777992	binding_site	10.7317	-
Chr1	25778539	25778548	binding_site	12.1273	-
Chr1	25779107	25779116	binding_site	24.1147	-
Chr1	25872608	25872617	binding_site	10.3077	-
Chr1	25881462	25881471	binding_site	15.2674	+
Chr1	26189913	26189922	binding_site	14.3583	+
Chr1	26190565	26190574	binding_site	32.0253	+
Chr1	26190623	26190632	binding_site(2)	51.7558	+
Chr1	26294994	26295003	binding_site	10.1086	-
Chr1	26382176	26382185	binding_site	37.7468	-
Chr1	26382185	26382194	binding_site(2)	144.302	-
Chr1	26382189	26382198	binding_site(2)	81.7897	-
Chr1	26382201	26382210	binding_site(2)	40.379	-
Chr1	26429822	26429831	binding_site(6)	75.812	+
Chr1	26473163	26473172	binding_site	16.7942	-
Chr1	26473667	26473676	binding_site	10.9971	-
Chr1	26536454	26536463	binding_site	10.3639	-
Chr1	26621291	26621300	binding_site	21.7574	-
Chr1	26654967	26654976	binding_site	11.9137	+
Chr1	26687302	26687311	binding_site	19.1043	+
Chr1	26687341	26687350	binding_site	10.1085	+
Chr1	26687354	26687363	binding_site	15.6394	+
Chr1	26687924	26687933	binding_site	23.4316	+
Chr1	26687940	26687949	binding_site(2)	17.1475	+
Chr1	26687949	26687958	binding_site	14.87	+
Chr1	26688065	26688074	binding_site	53.06	+
Chr1	26688133	26688142	binding_site	21.5167	+
Chr1	26688218	26688227	binding_site	48.5346	+
Chr1	26688225	26688234	binding_site	12.5302	+
Chr1	26688252	26688261	binding_site	22.5926	+
Chr1	26695350	26695359	binding_site	13.6646	-
Chr1	26695357	26695366	binding_site	15.6849	-
Chr1	26695961	26695970	binding_site	14.8775	-
Chr1	26695977	26695986	binding_site	23.7598	-
Chr1	26695993	26696002	binding_site	10.6312	-
Chr1	26726436	26726445	binding_site	15.3876	-
Chr1	26933236	26933245	binding_site	14.2753	+
Chr1	26936470	26936479	binding_site(2)	14.9238	+
Chr1	27110325	27110334	binding_site	10.2643	-
Chr1	27149529	27149538	binding_site	14.7925	+
Chr1	27243070	27243079	binding_site	27.9897	-
Chr1	27265002	27265011	binding_site	10.8091	-
Chr1	27265064	27265073	binding_site	16.3956	-
Chr1	27265556	27265565	binding_site	14.7074	-
Chr1	27339149	27339158	binding_site	80.1885	-
Chr1	27339189	27339198	binding_site	19.4139	-
Chr1	27339199	27339208	binding_site	27.6989	-
Chr1	27339209	27339218	binding_site	10.0595	-
Chr1	27339404	27339413	binding_site	11.6407	-
Chr1	27339456	27339465	binding_site	20.203	-
Chr1	27339542	27339551	binding_site	17.1909	-
Chr1	27339672	27339681	binding_site	41.6073	-
Chr1	27339710	27339719	binding_site	70.3467	-
Chr1	27339773	27339782	binding_site	17.9273	-
Chr1	27339825	27339834	binding_site	42.0313	-
Chr1	27339860	27339869	binding_site	27.4804	-
Chr1	27339873	27339882	binding_site	22.5323	-
Chr1	27339952	27339961	binding_site	14.8572	-
Chr1	27348639	27348648	binding_site(2)	84.026	+
Chr1	27348657	27348666	binding_site	12.4842	+
Chr1	27348660	27348669	binding_site	126.043	+
Chr1	27348747	27348756	binding_site	65.5095	+
Chr1	27348750	27348759	binding_site(2)	165.272	+
Chr1	27439513	27439522	binding_site	30.1243	+
Chr1	27439626	27439635	binding_site	13.5618	+
Chr1	27440190	27440199	binding_site	48.3783	+
Chr1	27688157	27688166	binding_site	26.9152	+
Chr1	27688170	27688179	binding_site	20.2083	+
Chr1	27690173	27690182	binding_site	10.1241	-
Chr1	27787649	27787658	binding_site	11.8621	+
Chr1	27787689	27787698	binding_site	11.629	+
Chr1	27984710	27984719	binding_site(2)	183.642	-
Chr1	27984721	27984730	binding_site	138.58	-
Chr1	27992136	27992145	binding_site	10.1568	+
Chr1	27992624	27992633	binding_site	12.279	+
Chr1	27992709	27992718	binding_site	11.6551	+
Chr1	27992930	27992939	binding_site	24.8957	+
Chr1	27992939	27992948	binding_site	34.6997	+
Chr1	27992959	27992968	binding_site	16.0291	+
Chr1	28053984	28053993	binding_site	10.1466	+
Chr1	28053993	28054002	binding_site	27.7801	+
Chr1	28078970	28078979	binding_site	14.8634	+
Chr1	28078986	28078995	binding_site	16.7426	+
Chr1	28079470	28079479	binding_site	12.4777	+
Chr1	28159137	28159146	binding_site	10.0616	-
Chr1	28212193	28212202	binding_site	15.6902	+
Chr1	28212210	28212219	binding_site(4)	49.1009	+
Chr1	28212296	28212305	binding_site	29.0463	+
Chr1	28212313	28212322	binding_site	11.7152	+
Chr1	28212417	28212426	binding_site(3)	34.7075	+
Chr1	28212626	28212635	binding_site	17.5515	+
Chr1	28212655	28212664	binding_site	12.5744	+
Chr1	28212674	28212683	binding_site	11.1156	+
Chr1	28272166	28272175	binding_site	13.0164	+
Chr1	28272408	28272417	binding_site(2)	28.3379	+
Chr1	28272573	28272582	binding_site	15.0206	+
Chr1	28272595	28272604	binding_site	10.7605	+
Chr1	28281647	28281656	binding_site	14.5472	-
Chr1	28422865	28422874	binding_site	16.2011	-
Chr1	28548140	28548149	binding_site	20.576	-
Chr1	28554087	28554096	binding_site	39.6911	-
Chr1	28580892	28580901	binding_site	18.1601	-
Chr1	28581028	28581037	binding_site(2)	69.9099	-
Chr1	28581038	28581047	binding_site	12.1165	-
Chr1	28587681	28587690	binding_site	12.8243	-
Chr1	28747074	28747083	binding_site	11.1653	+
Chr1	28889377	28889386	binding_site	14.3143	+
Chr1	28889382	28889391	binding_site(5)	141.954	+
Chr1	28889448	28889457	binding_site	15.2016	+
Chr1	28889558	28889567	binding_site(3)	42.2872	+
Chr1	28920628	28920637	binding_site	15.1028	-
Chr1	28920833	28920842	binding_site	11.3106	-
Chr1	28920841	28920850	binding_site	10.702	-
Chr1	28920851	28920860	binding_site	25.9476	-
Chr1	28920867	28920876	binding_site	28.8518	-
Chr1	29002232	29002241	binding_site(4)	206.352	-
Chr1	29206890	29206899	binding_site	12.4535	+
Chr1	29206947	29206956	binding_site	10.5037	+
Chr1	29238441	29238450	binding_site	15.711	-
Chr1	29346120	29346129	binding_site	36.7793	+
Chr1	29346536	29346545	binding_site	18.213	+
Chr1	29346882	29346891	binding_site	39.444	+
Chr1	29346957	29346966	binding_site	37.0196	+
Chr1	29422224	29422233	binding_site	33.0208	+
Chr1	29422296	29422305	binding_site(4)	115.062	+
Chr1	29422315	29422324	binding_site	63.5418	+
Chr1	29422317	29422326	binding_site	23.0719	+
Chr1	29427930	29427939	binding_site	40.8071	+
Chr1	29427967	29427976	binding_site	12.6788	+
Chr1	29428029	29428038	binding_site(2)	28.0351	+
Chr1	29428080	29428089	binding_site	73.6304	+
Chr1	29428111	29428120	binding_site	45.6319	+
Chr1	29428202	29428211	binding_site	33.5955	+
Chr1	29549740	29549749	binding_site	14.4715	+
Chr1	29549842	29549851	binding_site	10.0036	+
Chr1	29550153	29550162	binding_site	50.0875	+
Chr1	29550163	29550172	binding_site	36.81	+
Chr1	29576084	29576093	binding_site	10.7347	+
Chr1	29577508	29577517	binding_site	18.9653	+
Chr1	29637017	29637026	binding_site	13.2599	-
Chr1	29638499	29638508	binding_site	45.4821	-
Chr1	29641972	29641981	binding_site	19.0877	-
Chr1	29641974	29641983	binding_site	14.5046	-
Chr1	29643362	29643371	binding_site	14.4173	-
Chr1	29660790	29660799	binding_site	19.5	+
Chr1	29736058	29736067	binding_site	10.4038	+
Chr1	29736088	29736097	binding_site	62.0988	+
Chr1	29736103	29736112	binding_site(2)	99.8613	+
Chr1	29736128	29736137	binding_site	205.221	+
Chr1	29736218	29736227	binding_site	86.6824	+
Chr1	29736334	29736343	binding_site(2)	152.312	+
Chr1	29736350	29736359	binding_site(3)	90.6571	+
Chr1	29736479	29736488	binding_site	60.3805	+
Chr1	29736488	29736497	binding_site(4)	221.129	+
Chr1	29736513	29736522	binding_site	49.4756	+
Chr1	29736527	29736536	binding_site	12.2603	+
Chr1	29736631	29736640	binding_site(3)	220.138	+
Chr1	29736634	29736643	binding_site	31.5038	+
Chr1	29736636	29736645	binding_site	155.644	+
Chr1	29736822	29736831	binding_site	387.838	+
Chr1	29736834	29736843	binding_site	38.0352	+
Chr1	29736877	29736886	binding_site(3)	358.596	+
Chr1	29911358	29911367	binding_site(3)	122.649	-
Chr1	29911364	29911373	binding_site	15.8002	-
Chr1	29911448	29911457	binding_site	15.26	-
Chr1	29911455	29911464	binding_site(2)	40.5699	-
Chr1	29911475	29911484	binding_site(2)	55.7401	-
Chr1	29911541	29911550	binding_site	63.2643	-
Chr1	29911657	29911666	binding_site(3)	53.8171	-
Chr1	29911705	29911714	binding_site	24.5925	-
Chr1	29911770	29911779	binding_site	30.5613	-
Chr1	29950029	29950038	binding_site	23.1389	-
Chr1	30041331	30041340	binding_site	11.698	-
Chr1	30041376	30041385	binding_site	11.2618	-
Chr1	30041396	30041405	binding_site	15.406	-
Chr1	30041484	30041493	binding_site	13.3011	-
Chr1	30041626	30041635	binding_site	11.2278	-
Chr1	30041743	30041752	binding_site	19.1902	-
Chr1	30041779	30041788	binding_site	17.1778	-
Chr1	30041787	30041796	binding_site	16.6677	-
Chr1	30041868	30041877	binding_site	49.2409	-
Chr1	30041892	30041901	binding_site	10.8481	-
Chr1	30041932	30041941	binding_site	22.8083	-
Chr1	30041937	30041946	binding_site	16.6774	-
Chr1	30041945	30041954	binding_site	20.4415	-
Chr1	30081130	30081139	binding_site	27.5111	+
Chr1	30081190	30081199	binding_site(3)	105.603	+
Chr1	30084018	30084027	binding_site	200.678	-
Chr1	30084027	30084036	binding_site	201.731	-
Chr1	30084030	30084039	binding_site	201.099	-
Chr1	30217979	30217988	binding_site	11.091	+
Chr1	30241886	30241895	binding_site	11.4673	+
Chr1	30242905	30242914	binding_site	21.5378	+
Chr1	30242946	30242955	binding_site	16.3056	+
Chr1	30404369	30404378	binding_site	28.4765	-
Chr1	30404485	30404494	binding_site	15.9427	-
Chr1	30404509	30404518	binding_site	23.1896	-
Chr2	132925	132934	binding_site	11.1869	-
Chr2	133967	133976	binding_site	33.6785	-
Chr2	385396	385405	binding_site(2)	50.2386	+
Chr2	385417	385426	binding_site	11.502	+
Chr2	385422	385431	binding_site	26.5037	+
Chr2	849895	849904	binding_site	10.2771	+
Chr2	1035074	1035083	binding_site	10.0551	-
Chr2	1035887	1035896	binding_site	10.2909	-
Chr2	1333943	1333952	binding_site	12.74	+
Chr2	1334395	1334404	binding_site	10.7642	+
Chr2	1334437	1334446	binding_site	19.5274	+
Chr2	1533830	1533839	binding_site	10.3542	-
Chr2	1646975	1646984	binding_site	12.103	+
Chr2	1647010	1647019	binding_site	12.8391	+
Chr2	1647171	1647180	binding_site	10.2925	+
Chr2	1799396	1799405	binding_site(2)	46.8059	-
Chr2	1799403	1799412	binding_site	15.191	-
Chr2	1799405	1799414	binding_site	40.2123	-
Chr2	1799413	1799422	binding_site	75.667	-
Chr2	1799460	1799469	binding_site	23.7688	-
Chr2	1799589	1799598	binding_site	13.0168	-
Chr2	1799611	1799620	binding_site	12.0922	-
Chr2	1799703	1799712	binding_site	19.9294	-
Chr2	1799721	1799730	binding_site	33.7591	-
Chr2	1799730	1799739	binding_site	11.7408	-
Chr2	1799838	1799847	binding_site	37.3396	-
Chr2	1799861	1799870	binding_site(2)	37.6203	-
Chr2	1800029	1800038	binding_site	16.7228	-
Chr2	1800046	1800055	binding_site	35.7945	-
Chr2	1800196	1800205	binding_site	12.9386	-
Chr2	1800276	1800285	binding_site	12.3889	-
Chr2	1800298	1800307	binding_site	50.7757	-
Chr2	1800380	1800389	binding_site	14.031	-
Chr2	1823380	1823389	binding_site(4)	110.676	-
Chr2	1823418	1823427	binding_site	25.5406	-
Chr2	1823426	1823435	binding_site	148.307	-
Chr2	1823473	1823482	binding_site	60.7741	-
Chr2	1823475	1823484	binding_site	89.2093	-
Chr2	1823488	1823497	binding_site	10.847	-
Chr2	1823601	1823610	binding_site	15.7091	-
Chr2	1823624	1823633	binding_site	15.2803	-
Chr2	1823716	1823725	binding_site	14.5875	-
Chr2	1823722	1823731	binding_site	10.1726	-
Chr2	1823734	1823743	binding_site	53.4393	-
Chr2	1823851	1823860	binding_site	38.9287	-
Chr2	1823869	1823878	binding_site	20.9919	-
Chr2	1823874	1823883	binding_site(2)	65.0544	-
Chr2	1823927	1823936	binding_site	19.7659	-
Chr2	1824050	1824059	binding_site	14.0252	-
Chr2	1824059	1824068	binding_site	39.0683	-
Chr2	1824071	1824080	binding_site	11.4403	-
Chr2	1824193	1824202	binding_site	18.2672	-
Chr2	1824198	1824207	binding_site(2)	26.6768	-
Chr2	1824278	1824287	binding_site	55.3615	-
Chr2	1824296	1824305	binding_site	16.4965	-
Chr2	1824300	1824309	binding_site	58.7144	-
Chr2	1824361	1824370	binding_site	14.3208	-
Chr2	1824366	1824375	binding_site	13.4114	-
Chr2	1824383	1824392	binding_site	18.6804	-
Chr2	1966825	1966834	binding_site	12.7571	+
Chr2	1966851	1966860	binding_site	14.9466	+
Chr2	1966876	1966885	binding_site	109.099	+
Chr2	1966899	1966908	binding_site	66.8581	+
Chr2	1967594	1967603	binding_site	19.8134	+
Chr2	1967741	1967750	binding_site	13.5849	+
Chr2	1967799	1967808	binding_site	16.9422	+
Chr2	1967925	1967934	binding_site	20.9982	+
Chr2	1967953	1967962	binding_site	124.098	+
Chr2	1967968	1967977	binding_site(2)	122.586	+
Chr2	1967977	1967986	binding_site	52.0782	+
Chr2	2026161	2026170	binding_site	14.5643	+
Chr2	2026170	2026179	binding_site(3)	91.7688	+
Chr2	2026226	2026235	binding_site	10.3906	+
Chr2	2026242	2026251	binding_site	209.409	+
Chr2	2026254	2026263	binding_site(2)	50.3323	+
Chr2	2026265	2026274	binding_site	60.6189	+
Chr2	2026529	2026538	binding_site	11.053	+
Chr2	2026558	2026567	binding_site	16.9406	+
Chr2	2026568	2026577	binding_site	10.9028	+
Chr2	2026803	2026812	binding_site	34.8317	+
Chr2	2026812	2026821	binding_site	15.0498	+
Chr2	2026835	2026844	binding_site	18.5019	+
Chr2	2026861	2026870	binding_site	32.2899	+
Chr2	2026932	2026941	binding_site	12.5363	+
Chr2	2027034	2027043	binding_site(2)	18.541	+
Chr2	2027043	2027052	binding_site	60.4685	+
Chr2	2027063	2027072	binding_site	18.3906	+
Chr2	2146550	2146559	binding_site	10.5372	+
Chr2	2184611	2184620	binding_site(3)	124.974	-
Chr2	2184643	2184652	binding_site	40.3767	-
Chr2	2184704	2184713	binding_site	10.19	-
Chr2	2184707	2184716	binding_site(2)	58.4832	-
Chr2	2184746	2184755	binding_site	16.7539	-
Chr2	2587711	2587720	binding_site	42.7192	-
Chr2	2587805	2587814	binding_site	268.31	-
Chr2	2587810	2587819	binding_site	273.299	-
Chr2	2587812	2587821	binding_site	43.9334	-
Chr2	2587925	2587934	binding_site	93.5534	-
Chr2	2587931	2587940	binding_site	232.11	-
Chr2	2587941	2587950	binding_site(2)	173.295	-
Chr2	2588022	2588031	binding_site	17.2016	-
Chr2	2588208	2588217	binding_site(3)	228.048	-
Chr2	2588257	2588266	binding_site	22.8658	-
Chr2	2588270	2588279	binding_site	94.285	-
Chr2	3740882	3740891	binding_site	10.0549	-
Chr2	3740929	3740938	binding_site(4)	87.0147	+
Chr2	4311298	4311307	binding_site	20.0315	-
Chr2	4311578	4311587	binding_site	11.2884	-
Chr2	4312025	4312034	binding_site	13.0163	-
Chr2	5539660	5539669	binding_site	24.166	-
Chr2	5539690	5539699	binding_site	11.4608	-
Chr2	5540095	5540104	binding_site(2)	28.5628	-
Chr2	5540219	5540228	binding_site	10.6521	-
Chr2	5540735	5540744	binding_site	29.8176	-
Chr2	5540860	5540869	binding_site(2)	16.5643	-
Chr2	5541236	5541245	binding_site	20.1297	-
Chr2	6811407	6811416	binding_site	12.6714	+
Chr2	6812678	6812687	binding_site	10.7642	+
Chr2	6812721	6812730	binding_site	47.5543	+
Chr2	7051171	7051180	binding_site	21.6015	+
Chr2	7051357	7051366	binding_site	12.5242	+
Chr2	7837105	7837114	binding_site	23.617	+
Chr2	7839969	7839978	binding_site	12.976	+
Chr2	8223536	8223545	binding_site	15.3871	+
Chr2	8736803	8736812	binding_site(3)	20.1879	+
Chr2	8736894	8736903	binding_site	13.9926	+
Chr2	8736942	8736951	binding_site	23.5891	+
Chr2	8737581	8737590	binding_site	34.3905	+
Chr2	8737665	8737674	binding_site	20.4304	+
Chr2	8737675	8737684	binding_site(2)	54.0276	+
Chr2	8737679	8737688	binding_site	24.4838	+
Chr2	8737681	8737690	binding_site	36.2033	+
Chr2	8802186	8802195	binding_site(6)	179.8	+
Chr2	8912082	8912091	binding_site	19.1178	-
Chr2	8931622	8931631	binding_site	21.3266	-
Chr2	8931653	8931662	binding_site	11.9703	-
Chr2	8931753	8931762	binding_site	42.6001	-
Chr2	8931891	8931900	binding_site	56.9764	-
Chr2	8931895	8931904	binding_site	12.1717	-
Chr2	8987894	8987903	binding_site	13.4347	+
Chr2	8988222	8988231	binding_site	10.1659	+
Chr2	8988583	8988592	binding_site	14.9369	+
Chr2	8988586	8988595	binding_site	17.8244	+
Chr2	9014900	9014909	binding_site	10.477	+
Chr2	9070815	9070824	binding_site	16.5396	-
Chr2	9085875	9085884	binding_site	13.9281	-
Chr2	9128179	9128188	binding_site	11.6077	-
Chr2	9128392	9128401	binding_site(2)	25.1474	-
Chr2	9128498	9128507	binding_site	15.6226	-
Chr2	9128603	9128612	binding_site	16.8621	-
Chr2	9128687	9128696	binding_site	19.6397	-
Chr2	9128937	9128946	binding_site(2)	26.2944	-
Chr2	9129396	9129405	binding_site	32.5436	-
Chr2	9129398	9129407	binding_site	46.1632	-
Chr2	9130182	9130191	binding_site(2)	23.0176	-
Chr2	9220409	9220418	binding_site	37.4128	+
Chr2	9237533	9237542	binding_site	10.2728	+
Chr2	9270698	9270707	binding_site(2)	30.6545	-
Chr2	9357134	9357143	binding_site	12.508	-
Chr2	9357159	9357168	binding_site	23.4044	-
Chr2	9357560	9357569	binding_site	10.4093	-
Chr2	9357778	9357787	binding_site	13.6015	-
Chr2	9357821	9357830	binding_site	18.2194	-
Chr2	9465601	9465610	binding_site(2)	113.499	-
Chr2	9465613	9465622	binding_site	46.9666	-
Chr2	9465616	9465625	binding_site(3)	195.551	-
Chr2	9786407	9786416	binding_site	31.8461	+
Chr2	9786461	9786470	binding_site	25.0698	+
Chr2	9786624	9786633	binding_site	11.6711	+
Chr2	9786886	9786895	binding_site	35.934	+
Chr2	9829508	9829517	binding_site	19.194	-
Chr2	9829534	9829543	binding_site	20.0125	-
Chr2	9829554	9829563	binding_site	23.3817	-
Chr2	9829672	9829681	binding_site	20.4833	-
Chr2	9829763	9829772	binding_site	12.2843	-
Chr2	9830050	9830059	binding_site	10.375	-
Chr2	9830298	9830307	binding_site	12.3011	-
Chr2	9842268	9842277	binding_site	11.5357	+
Chr2	9842510	9842519	binding_site	32.3107	+
Chr2	9844410	9844419	binding_site	13.1853	+
Chr2	9844451	9844460	binding_site	27.1443	+
Chr2	9925279	9925288	binding_site	16.4042	+
Chr2	10063644	10063653	binding_site	12.7063	-
Chr2	10063647	10063656	binding_site	12.5945	-
Chr2	10063785	10063794	binding_site	11.9703	-
Chr2	10063832	10063841	binding_site	16.5824	-
Chr2	10135768	10135777	binding_site(2)	29.9764	-
Chr2	10137196	10137205	binding_site	11.5908	-
Chr2	10217846	10217855	binding_site	12.894	-
Chr2	10286917	10286926	binding_site	43.3763	-
Chr2	10286935	10286944	binding_site	18.4445	-
Chr2	10566980	10566989	binding_site	16.4454	+
Chr2	10567030	10567039	binding_site	12.2644	+
Chr2	10609818	10609827	binding_site	19.7609	+
Chr2	10668063	10668072	binding_site	23.9357	+
Chr2	10668307	10668316	binding_site	14.0736	+
Chr2	10668900	10668909	binding_site	11.7691	+
Chr2	10669389	10669398	binding_site	13.339	+
Chr2	10739876	10739885	binding_site	60.7782	+
Chr2	10739878	10739887	binding_site	19.532	+
Chr2	10739886	10739895	binding_site	15.3756	+
Chr2	10830164	10830173	binding_site	13.9435	-
Chr2	10830246	10830255	binding_site	12.5024	-
Chr2	10830798	10830807	binding_site	38.7408	-
Chr2	10831242	10831251	binding_site	12.0572	-
Chr2	10856473	10856482	binding_site	50.6396	+
Chr2	10856476	10856485	binding_site	17.6141	+
Chr2	10856486	10856495	binding_site(4)	125.234	+
Chr2	10856512	10856521	binding_site	33.4586	+
Chr2	10856548	10856557	binding_site	83.8259	+
Chr2	10856761	10856770	binding_site(3)	137.423	+
Chr2	10856818	10856827	binding_site	38.886	+
Chr2	10856890	10856899	binding_site	17.4947	+
Chr2	10856955	10856964	binding_site	54.4896	+
Chr2	10857020	10857029	binding_site	12.4566	+
Chr2	10857046	10857055	binding_site	21.4102	+
Chr2	11109230	11109239	binding_site	36.3662	-
Chr2	11113338	11113347	binding_site	15.6029	-
Chr2	11170609	11170618	binding_site	10.1224	-
Chr2	11172679	11172688	binding_site	10.0341	-
Chr2	11270228	11270237	binding_site	20.0518	+
Chr2	11270245	11270254	binding_site	15.8194	+
Chr2	11270256	11270265	binding_site	22.8037	+
Chr2	11270394	11270403	binding_site	28.0778	+
Chr2	11270413	11270422	binding_site(2)	14.9708	+
Chr2	11270460	11270469	binding_site	46.3369	+
Chr2	11270477	11270486	binding_site(2)	12.7331	+
Chr2	11270553	11270562	binding_site(2)	19.1242	+
Chr2	11270680	11270689	binding_site	14.5593	+
Chr2	11270784	11270793	binding_site	23.627	+
Chr2	11270836	11270845	binding_site(2)	78.9937	+
Chr2	11717045	11717054	binding_site	10.1231	-
Chr2	11717152	11717161	binding_site	14.4564	-
Chr2	11717206	11717215	binding_site	15.86	-
Chr2	11764227	11764236	binding_site	25.2801	-
Chr2	11764590	11764599	binding_site	23.2562	-
Chr2	11764777	11764786	binding_site	10.7892	-
Chr2	11764783	11764792	binding_site(2)	12.1278	-
Chr2	11817648	11817657	binding_site	10.0725	+
Chr2	11819388	11819397	binding_site	10.1566	+
Chr2	12543735	12543744	binding_site(2)	31.2328	+
Chr2	12597404	12597413	binding_site	20.1218	+
Chr2	12638190	12638199	binding_site	290.997	-
Chr2	12881616	12881625	binding_site	708.396	+
Chr2	12881620	12881629	binding_site	708.396	+
Chr2	12975886	12975895	binding_site(3)	78.1798	-
Chr2	12975943	12975952	binding_site	17.6524	-
Chr2	12993740	12993749	binding_site	25.4975	-
Chr2	12993748	12993757	binding_site	14.1909	-
Chr2	12995522	12995531	binding_site	11.0803	-
Chr2	13002899	13002908	binding_site	10.4378	-
Chr2	13003643	13003652	binding_site	19.5589	-
Chr2	13003645	13003654	binding_site	10.4541	-
Chr2	13005410	13005419	binding_site	14.5672	-
Chr2	13005517	13005526	binding_site	12.4368	-
Chr2	13019197	13019206	binding_site	33.2881	-
Chr2	13019199	13019208	binding_site	11.2452	-
Chr2	13019209	13019218	binding_site	18.2224	-
Chr2	13019244	13019253	binding_site	134.816	-
Chr2	13019258	13019267	binding_site	226.797	-
Chr2	13019297	13019306	binding_site	12.7896	-
Chr2	13019330	13019339	binding_site	82.5234	-
Chr2	13019332	13019341	binding_site	58.0394	-
Chr2	13019368	13019377	binding_site	66.9034	-
Chr2	13019380	13019389	binding_site	18.2698	-
Chr2	13019486	13019495	binding_site	13.0589	-
Chr2	13019588	13019597	binding_site	25.6451	-
Chr2	13019958	13019967	binding_site	10.7594	-
Chr2	13019991	13020000	binding_site	36.5227	-
Chr2	13020030	13020039	binding_site(2)	20.1105	-
Chr2	13020037	13020046	binding_site	44.9598	-
Chr2	13020039	13020048	binding_site	42.8003	-
Chr2	13020079	13020088	binding_site	62.7928	-
Chr2	13139133	13139142	binding_site	13.1463	+
Chr2	13139159	13139168	binding_site	11.0012	+
Chr2	13140088	13140097	binding_site	10.1245	+
Chr2	13142531	13142540	binding_site	15.8566	+
Chr2	13175253	13175262	binding_site	15.3501	+
Chr2	13175601	13175610	binding_site	16.8578	+
Chr2	13176063	13176072	binding_site(2)	18.0012	+
Chr2	13176741	13176750	binding_site	13.6106	+
Chr2	13176955	13176964	binding_site	10.0247	+
Chr2	13176978	13176987	binding_site	13.7731	+
Chr2	13177063	13177072	binding_site	13.0405	+
Chr2	13177110	13177119	binding_site(2)	22.5697	+
Chr2	13177142	13177151	binding_site	18.4286	+
Chr2	13256694	13256703	binding_site	10.5433	+
Chr2	13271935	13271944	binding_site	19.0508	-
Chr2	13271962	13271971	binding_site(4)	149.722	-
Chr2	13272062	13272071	binding_site	16.6324	-
Chr2	13438086	13438095	binding_site	16.281	-
Chr2	13450346	13450355	binding_site	24.504	+
Chr2	13556842	13556851	binding_site	11.9985	+
Chr2	13789735	13789744	binding_site	14.4107	-
Chr2	13829175	13829184	binding_site	10.4592	+
Chr2	13863757	13863766	binding_site	79.6397	-
Chr2	13863767	13863776	binding_site	16.167	-
Chr2	13864360	13864369	binding_site	19.5832	-
Chr2	13864580	13864589	binding_site(2)	24.409	-
Chr2	14163711	14163720	binding_site	27.8844	+
Chr2	14173656	14173665	binding_site	13.3277	+
Chr2	14173796	14173805	binding_site(2)	55.9982	+
Chr2	14174303	14174312	binding_site(2)	37.4704	+
Chr2	14174362	14174371	binding_site	46.111	+
Chr2	14174471	14174480	binding_site	18.9091	+
Chr2	14174487	14174496	binding_site	44.542	+
Chr2	14352222	14352231	binding_site	17.0746	+
Chr2	14352230	14352239	binding_site	20.9576	+
Chr2	14355176	14355185	binding_site(2)	169.782	+
Chr2	14522616	14522625	binding_site	56.4855	-
Chr2	14522620	14522629	binding_site(2)	15.3876	-
Chr2	14522623	14522632	binding_site	293.01	-
Chr2	14522785	14522794	binding_site	14.158	-
Chr2	14522795	14522804	binding_site	22.361	-
Chr2	14522827	14522836	binding_site(2)	43.8807	-
Chr2	14522830	14522839	binding_site	109.295	-
Chr2	14522835	14522844	binding_site	18.5771	-
Chr2	14522843	14522852	binding_site	13.8648	-
Chr2	14522946	14522955	binding_site	19.0608	-
Chr2	14523024	14523033	binding_site	12.1122	-
Chr2	14523034	14523043	binding_site	18.8017	-
Chr2	14523121	14523130	binding_site(4)	132.237	-
Chr2	14523241	14523250	binding_site	11.2139	-
Chr2	14523433	14523442	binding_site	123.423	-
Chr2	14523472	14523481	binding_site	110.978	-
Chr2	14523482	14523491	binding_site	20.2526	-
Chr2	14523487	14523496	binding_site	16.8714	-
Chr2	14523500	14523509	binding_site	40.7614	-
Chr2	14523502	14523511	binding_site	50.2996	-
Chr2	14523512	14523521	binding_site(2)	124.108	-
Chr2	14523556	14523565	binding_site	16.8233	-
Chr2	14523558	14523567	binding_site	17.9847	-
Chr2	14525494	14525503	binding_site	25.7495	+
Chr2	14525636	14525645	binding_site	15.5575	+
Chr2	14525676	14525685	binding_site	37.1959	+
Chr2	14525705	14525714	binding_site	17.4533	+
Chr2	14530776	14530785	binding_site	13.3555	+
Chr2	14532766	14532775	binding_site	10.8901	-
Chr2	14532771	14532780	binding_site	17.9642	-
Chr2	14534032	14534041	binding_site	16.6011	-
Chr2	14534169	14534178	binding_site	26.0402	-
Chr2	14849724	14849733	binding_site	10.4283	+
Chr2	14891254	14891263	binding_site	67.3802	+
Chr2	14891260	14891269	binding_site	12.8323	+
Chr2	14891294	14891303	binding_site(2)	12.0254	+
Chr2	14891678	14891687	binding_site	18.449	+
Chr2	14892088	14892097	binding_site	13.0604	+
Chr2	14892100	14892109	binding_site	29.0771	+
Chr2	14894392	14894401	binding_site	23.1622	-
Chr2	14894409	14894418	binding_site	54.4542	-
Chr2	14894420	14894429	binding_site(2)	124.093	-
Chr2	14894454	14894463	binding_site	35.121	-
Chr2	14894563	14894572	binding_site(2)	72.1154	-
Chr2	14894578	14894587	binding_site	15.299	-
Chr2	14894580	14894589	binding_site	17.6354	-
Chr2	14894731	14894740	binding_site(2)	100.276	-
Chr2	14894736	14894745	binding_site	24.0615	-
Chr2	14894765	14894774	binding_site	73.9603	-
Chr2	14894793	14894802	binding_site	101.477	-
Chr2	14894888	14894897	binding_site	24.51	-
Chr2	14894897	14894906	binding_site	15.9932	-
Chr2	14912273	14912282	binding_site	10.2383	-
Chr2	15029619	15029628	binding_site	35.0491	-
Chr2	15029748	15029757	binding_site(2)	46.6259	-
Chr2	15029869	15029878	binding_site(3)	112.902	-
Chr2	15029909	15029918	binding_site(2)	71.6299	-
Chr2	15030036	15030045	binding_site(3)	87.5913	-
Chr2	15030170	15030179	binding_site	30.5722	-
Chr2	15168572	15168581	binding_site	26.6622	+
Chr2	15173126	15173135	binding_site	10.7152	+
Chr2	15489139	15489148	binding_site	11.8462	-
Chr2	15558663	15558672	binding_site	11.7074	-
Chr2	15558880	15558889	binding_site	10.5817	-
Chr2	15559213	15559222	binding_site	15.6143	-
Chr2	15593891	15593900	binding_site	13.2756	+
Chr2	15634635	15634644	binding_site(2)	18.7886	-
Chr2	15796781	15796790	binding_site	15.5706	-
Chr2	15890126	15890135	binding_site	12.6357	-
Chr2	15890288	15890297	binding_site	22.3017	-
Chr2	15890431	15890440	binding_site	22.0831	-
Chr2	15890434	15890443	binding_site	51.6037	-
Chr2	15891605	15891614	binding_site	12.1476	+
Chr2	15891728	15891737	binding_site	47.4864	+
Chr2	15891753	15891762	binding_site	24.9838	+
Chr2	15916811	15916820	binding_site(2)	287.666	+
Chr2	15981504	15981513	binding_site	16.9584	+
Chr2	15981559	15981568	binding_site	18.3236	+
Chr2	15991018	15991027	binding_site	10.9876	-
Chr2	15993190	15993199	binding_site	12.2274	-
Chr2	16012410	16012419	binding_site	11.3774	+
Chr2	16012420	16012429	binding_site	46.3327	+
Chr2	16130502	16130511	binding_site	48.1698	+
Chr2	16130554	16130563	binding_site	14.3252	+
Chr2	16130728	16130737	binding_site	28.4301	+
Chr2	16130927	16130936	binding_site	82.3245	+
Chr2	16131027	16131036	binding_site(2)	88.4775	+
Chr2	16131036	16131045	binding_site	16.0003	+
Chr2	16131057	16131066	binding_site	48.5643	+
Chr2	16131076	16131085	binding_site	28.1799	+
Chr2	16131084	16131093	binding_site	13.5735	+
Chr2	16293439	16293448	binding_site(2)	24.7693	+
Chr2	16475017	16475026	binding_site	23.8322	+
Chr2	16475036	16475045	binding_site	15.1043	+
Chr2	16475952	16475961	binding_site	10.8469	+
Chr2	16570819	16570828	binding_site	161.479	-
Chr2	16570826	16570835	binding_site	281.451	-
Chr2	16570848	16570857	binding_site(2)	139.02	-
Chr2	16570851	16570860	binding_site	468.787	-
Chr2	16570857	16570866	binding_site	171.755	-
Chr2	16570960	16570969	binding_site(2)	45.4315	-
Chr2	16571189	16571198	binding_site	38.7718	-
Chr2	16571192	16571201	binding_site	11.103	-
Chr2	16571316	16571325	binding_site	24.4242	-
Chr2	16571329	16571338	binding_site(2)	46.0543	-
Chr2	16571405	16571414	binding_site	21.7404	-
Chr2	16571417	16571426	binding_site	27.4039	-
Chr2	16571438	16571447	binding_site	39.9826	-
Chr2	16571455	16571464	binding_site	10.7075	-
Chr2	16571465	16571474	binding_site	33.8985	-
Chr2	16571567	16571576	binding_site	61.7457	-
Chr2	16571618	16571627	binding_site	46.4339	-
Chr2	16571639	16571648	binding_site(2)	47.5449	-
Chr2	16571717	16571726	binding_site	28.0306	-
Chr2	16571732	16571741	binding_site	34.2441	-
Chr2	16571734	16571743	binding_site	18.6989	-
Chr2	16571770	16571779	binding_site	11.6382	-
Chr2	16571854	16571863	binding_site	67.3278	-
Chr2	16571907	16571916	binding_site	20.4495	-
Chr2	16571995	16572004	binding_site(2)	51.0168	-
Chr2	16572180	16572189	binding_site(3)	30.5839	-
Chr2	16572187	16572196	binding_site(2)	28.3118	-
Chr2	16572357	16572366	binding_site(2)	65.2843	-
Chr2	16572372	16572381	binding_site	130.314	-
Chr2	16572374	16572383	binding_site(2)	115.225	-
Chr2	16572502	16572511	binding_site	15.0142	-
Chr2	16572517	16572526	binding_site	26.5015	-
Chr2	16572532	16572541	binding_site	11.1446	-
Chr2	16572546	16572555	binding_site	70.845	-
Chr2	16572604	16572613	binding_site	15.8213	-
Chr2	16572631	16572640	binding_site	26.9187	-
Chr2	16572637	16572646	binding_site	28.0947	-
Chr2	16572685	16572694	binding_site(2)	107.168	-
Chr2	16572694	16572703	binding_site(2)	57.9314	-
Chr2	16572698	16572707	binding_site	51.1587	-
Chr2	16572767	16572776	binding_site	17.3294	-
Chr2	16572779	16572788	binding_site	20.8181	-
Chr2	16572791	16572800	binding_site	24.752	-
Chr2	16572797	16572806	binding_site	38.233	-
Chr2	16573326	16573335	binding_site(2)	95.6069	-
Chr2	16573348	16573357	binding_site	83.7275	-
Chr2	16573390	16573399	binding_site	15.0294	-
Chr2	16573413	16573422	binding_site	14.0629	-
Chr2	16573421	16573430	binding_site	13.3109	-
Chr2	16701669	16701678	binding_site	31.9666	-
Chr2	16701681	16701690	binding_site	18.2749	-
Chr2	16701826	16701835	binding_site	13.4753	-
Chr2	16701838	16701847	binding_site	24.4693	-
Chr2	16728106	16728115	binding_site	14.2069	+
Chr2	16792240	16792249	binding_site	18.3518	-
Chr2	16792268	16792277	binding_site	13.3361	-
Chr2	16792551	16792560	binding_site	12.7346	-
Chr2	16964294	16964303	binding_site	11.3408	-
Chr2	17135847	17135856	binding_site	45.3171	+
Chr2	17135854	17135863	binding_site	13.8788	+
Chr2	17136017	17136026	binding_site	27.9933	+
Chr2	17136085	17136094	binding_site	16.692	+
Chr2	17136092	17136101	binding_site	12.5344	+
Chr2	17136209	17136218	binding_site	24.7061	+
Chr2	17136607	17136616	binding_site	55.6428	+
Chr2	17136772	17136781	binding_site	64.1017	+
Chr2	17136778	17136787	binding_site	13.4751	+
Chr2	17138082	17138091	binding_site	68.869	+
Chr2	17138322	17138331	binding_site	11.2249	+
Chr2	17138327	17138336	binding_site	10.8805	+
Chr2	17138371	17138380	binding_site(2)	12.5604	+
Chr2	17138378	17138387	binding_site	15.3318	+
Chr2	17138397	17138406	binding_site	15.983	+
Chr2	17138522	17138531	binding_site	31.3773	+
Chr2	17138689	17138698	binding_site	10.6078	+
Chr2	17138738	17138747	binding_site	16.4514	+
Chr2	17138799	17138808	binding_site	19.9282	+
Chr2	17138892	17138901	binding_site	15.5093	+
Chr2	17138910	17138919	binding_site	18.1346	+
Chr2	17139055	17139064	binding_site	11.8379	+
Chr2	17139176	17139185	binding_site	13.3722	+
Chr2	17139370	17139379	binding_site	13.5731	+
Chr2	17139397	17139406	binding_site	12.1729	+
Chr2	17139469	17139478	binding_site	17.658	+
Chr2	17139573	17139582	binding_site	53.4334	+
Chr2	17139579	17139588	binding_site	11.4914	+
Chr2	17140327	17140336	binding_site	14.7074	+
Chr2	17224602	17224611	binding_site(3)	134.108	+
Chr2	17224702	17224711	binding_site(4)	155.753	+
Chr2	17224771	17224780	binding_site(2)	50.4499	+
Chr2	17262106	17262115	binding_site	10.8755	-
Chr2	17269293	17269302	binding_site(4)	33.1887	+
Chr2	17269383	17269392	binding_site(2)	15.4807	+
Chr2	17269385	17269394	binding_site	35.7046	+
Chr2	17269725	17269734	binding_site	46.6844	+
Chr2	17269742	17269751	binding_site(2)	44.0594	+
Chr2	17269759	17269768	binding_site	13.4458	+
Chr2	17269782	17269791	binding_site	17.3235	+
Chr2	17269902	17269911	binding_site	28.8591	+
Chr2	17270031	17270040	binding_site	46.6258	+
Chr2	17270161	17270170	binding_site(2)	27.6633	+
Chr2	17270355	17270364	binding_site	20.3563	+
Chr2	17270360	17270369	binding_site	32.5165	+
Chr2	17270402	17270411	binding_site	12.7526	+
Chr2	17270434	17270443	binding_site	15.2581	+
Chr2	17270441	17270450	binding_site	43.7818	+
Chr2	17731927	17731936	binding_site	34.3277	-
Chr2	17732083	17732092	binding_site	15.6657	-
Chr2	17735058	17735067	binding_site	10.2893	-
Chr2	17894867	17894876	binding_site	27.2136	+
Chr2	17895633	17895642	binding_site	13.017	+
Chr2	17895774	17895783	binding_site	18.5842	+
Chr2	17920242	17920251	binding_site	10.7347	+
Chr2	17992024	17992033	binding_site	13.0698	-
Chr2	18018255	18018264	binding_site	18.3412	-
Chr2	18018260	18018269	binding_site	51.1436	-
Chr2	18018300	18018309	binding_site	16.5457	-
Chr2	18018342	18018351	binding_site(3)	99.458	-
Chr2	18018507	18018516	binding_site(2)	73.9224	-
Chr2	18018593	18018602	binding_site(2)	114.242	-
Chr2	18018598	18018607	binding_site	23.7518	-
Chr2	18074086	18074095	binding_site	15.7133	-
Chr2	18419464	18419473	binding_site	10.1174	-
Chr2	18419474	18419483	binding_site	10.4432	-
Chr2	18503241	18503250	binding_site	10.6233	+
Chr2	18569939	18569948	binding_site(4)	637.318	+
Chr2	18569945	18569954	binding_site	116.595	+
Chr2	18587119	18587128	binding_site	13.6234	-
Chr2	18587132	18587141	binding_site	27.1587	-
Chr2	18587250	18587259	binding_site	22.5249	-
Chr2	18587259	18587268	binding_site	20.1064	-
Chr2	18626377	18626386	binding_site	78.762	+
Chr2	18626426	18626435	binding_site	18.0012	+
Chr2	18626754	18626763	binding_site	10.988	+
Chr2	18626762	18626771	binding_site(2)	41.5286	+
Chr2	18626772	18626781	binding_site	82.5604	+
Chr2	18626947	18626956	binding_site(2)	22.1666	+
Chr2	18857929	18857938	binding_site	23.661	+
Chr2	18910489	18910498	binding_site(2)	14.9047	+
Chr2	18910535	18910544	binding_site	10.5777	+
Chr2	18911746	18911755	binding_site	16.6764	+
Chr2	18973452	18973461	binding_site	23.5866	+
Chr2	18973791	18973800	binding_site	23.0815	+
Chr2	18973927	18973936	binding_site(4)	96.6879	+
Chr2	18973980	18973989	binding_site	36.4328	+
Chr2	18974222	18974231	binding_site(3)	133.938	+
Chr2	18974237	18974246	binding_site	21.5311	+
Chr2	19018590	19018599	binding_site	41.0187	-
Chr2	19019039	19019048	binding_site	10.1892	-
Chr2	19019060	19019069	binding_site	12.124	-
Chr2	19019076	19019085	binding_site	11.7779	-
Chr2	19042417	19042426	binding_site	17.1864	-
Chr2	19136200	19136209	binding_site	49.6093	+
Chr2	19136211	19136220	binding_site	17.1785	+
Chr2	19136495	19136504	binding_site	13.9124	+
Chr2	19136499	19136508	binding_site	22.8263	+
Chr2	19136530	19136539	binding_site	19.8816	+
Chr2	19243686	19243695	binding_site	34.1864	+
Chr2	19243696	19243705	binding_site	52.5672	+
Chr2	19243699	19243708	binding_site	11.7956	+
Chr2	19243822	19243831	binding_site	22.6796	+
Chr2	19243842	19243851	binding_site	11.1139	+
Chr2	19243848	19243857	binding_site	50.2536	+
Chr2	19244214	19244223	binding_site	16.5576	+
Chr2	19244248	19244257	binding_site	16.6953	+
Chr2	19244366	19244375	binding_site	20.2589	+
Chr2	19244383	19244392	binding_site(2)	24.9574	+
Chr2	19244385	19244394	binding_site	15.5766	+
Chr2	19244697	19244706	binding_site(2)	17.2417	+
Chr2	19244939	19244948	binding_site	21.3522	+
Chr2	19244941	19244950	binding_site	16.5855	+
Chr2	19244996	19245005	binding_site	13.9307	+
Chr2	19345025	19345034	binding_site	11.2143	+
Chr2	19345101	19345110	binding_site	16.5836	+
Chr2	19345234	19345243	binding_site	13.5128	+
Chr2	19345251	19345260	binding_site	17.6687	+
Chr2	19366770	19366779	binding_site	19.9075	+
Chr2	19367331	19367340	binding_site	17.8088	+
Chr2	19368577	19368586	binding_site	12.4068	+
Chr2	19440946	19440955	binding_site	11.1049	+
Chr2	19446838	19446847	binding_site	13.8233	+
Chr2	19446858	19446867	binding_site	20.9059	+
Chr2	19446860	19446869	binding_site	38.8191	+
Chr2	19446956	19446965	binding_site(2)	21.3768	+
Chr2	19447230	19447239	binding_site	19.2394	+
Chr2	19447239	19447248	binding_site	17.538	+
Chr2	19447268	19447277	binding_site	28.1434	+
Chr2	19447345	19447354	binding_site(2)	49.9419	+
Chr2	19447351	19447360	binding_site(2)	30.4951	+
Chr2	19447390	19447399	binding_site	12.8412	+
Chr2	19474051	19474060	binding_site	10.3443	+
Chr2	19529835	19529844	binding_site	13.476	+
Chr2	19531532	19531541	binding_site	10.4913	+
Chr2	19558301	19558310	binding_site	37.2221	+
Chr2	19558361	19558370	binding_site	37.374	+
Chr2	19558430	19558439	binding_site	32.4286	+
Chr2	19558442	19558451	binding_site	12.0451	+
Chr2	19558649	19558658	binding_site	18.6436	+
Chr2	19558918	19558927	binding_site	13.1472	+
Chr2	19558952	19558961	binding_site	19.412	+
Chr2	19559354	19559363	binding_site	39.1362	+
Chr2	19559405	19559414	binding_site	18.7605	+
Chr2	19663951	19663960	binding_site	30.9012	+
Chr3	39165	39174	binding_site	14.1978	-
Chr3	44247	44256	binding_site	11.7404	-
Chr3	44249	44258	binding_site	13.4154	-
Chr3	44255	44264	binding_site	12.748	-
Chr3	87652	87661	binding_site	13.2756	+
Chr3	89258	89267	binding_site	24.9962	-
Chr3	104868	104877	binding_site	10.3374	-
Chr3	104879	104888	binding_site	10.3525	-
Chr3	188640	188649	binding_site	15.1585	+
Chr3	189131	189140	binding_site	10.0393	+
Chr3	190758	190767	binding_site	18.1631	+
Chr3	194822	194831	binding_site	19.0487	-
Chr3	195065	195074	binding_site(2)	102.966	-
Chr3	195219	195228	binding_site(2)	33.9841	-
Chr3	195275	195284	binding_site	11.0253	-
Chr3	195475	195484	binding_site(2)	13.4576	-
Chr3	195502	195511	binding_site	22.2082	-
Chr3	195636	195645	binding_site	23.0258	-
Chr3	195638	195647	binding_site	14.0251	-
Chr3	196021	196030	binding_site	31.8597	-
Chr3	196038	196047	binding_site	11.3508	-
Chr3	196084	196093	binding_site(4)	101.027	-
Chr3	196206	196215	binding_site	36.9254	-
Chr3	196225	196234	binding_site	11.5977	-
Chr3	196237	196246	binding_site	13.1345	-
Chr3	196379	196388	binding_site	21.2882	-
Chr3	196428	196437	binding_site	33.0477	-
Chr3	196442	196451	binding_site(2)	42.8394	-
Chr3	196684	196693	binding_site	24.2044	-
Chr3	197682	197691	binding_site(2)	112.877	-
Chr3	197932	197941	binding_site	14.0983	-
Chr3	197944	197953	binding_site	31.6409	-
Chr3	197965	197974	binding_site	12.7953	-
Chr3	364025	364034	binding_site	11.0085	-
Chr3	364172	364181	binding_site(2)	29.4328	-
Chr3	487333	487342	binding_site	12.4223	-
Chr3	487348	487357	binding_site	11.9111	-
Chr3	487376	487385	binding_site	13.6545	-
Chr3	509092	509101	binding_site	27.6625	+
Chr3	509150	509159	binding_site	14.3874	+
Chr3	509159	509168	binding_site	19.4121	+
Chr3	509177	509186	binding_site	49.5453	+
Chr3	509310	509319	binding_site	60.7072	+
Chr3	509336	509345	binding_site	55.1751	+
Chr3	509352	509361	binding_site	14.9116	+
Chr3	509367	509376	binding_site	11.9909	+
Chr3	509809	509818	binding_site	13.6492	+
Chr3	509864	509873	binding_site	21.3431	+
Chr3	509915	509924	binding_site	12.2649	+
Chr3	509932	509941	binding_site	10.5877	+
Chr3	510083	510092	binding_site	10.4564	+
Chr3	510239	510248	binding_site	43.2622	+
Chr3	510541	510550	binding_site	13.6544	+
Chr3	511453	511462	binding_site(2)	28.9182	+
Chr3	586106	586115	binding_site	11.7752	+
Chr3	586112	586121	binding_site(3)	57.0787	+
Chr3	588448	588457	binding_site	65.8155	-
Chr3	589449	589458	binding_site	13.5918	-
Chr3	589463	589472	binding_site	12.2692	-
Chr3	616559	616568	binding_site(3)	19.8858	+
Chr3	957867	957876	binding_site	17.1258	+
Chr3	1081302	1081311	binding_site	18.7596	+
Chr3	1081789	1081798	binding_site	11.9505	+
Chr3	1106831	1106840	binding_site(2)	12.5069	-
Chr3	1167646	1167655	binding_site	10.1117	+
Chr3	1167693	1167702	binding_site	38.1069	+
Chr3	1167954	1167963	binding_site	25.439	+
Chr3	1168416	1168425	binding_site	10.1508	+
Chr3	1285665	1285674	binding_site	11.1898	-
Chr3	1285671	1285680	binding_site(2)	27.7828	-
Chr3	1288938	1288947	binding_site	16.3734	-
Chr3	1313873	1313882	binding_site	25.8271	+
Chr3	1314128	1314137	binding_site	16.9131	+
Chr3	1601373	1601382	binding_site	192.178	-
Chr3	1601378	1601387	binding_site	22.6571	-
Chr3	1601405	1601414	binding_site	191.191	-
Chr3	1615349	1615358	binding_site	10.7735	+
Chr3	1615357	1615366	binding_site	11.2176	+
Chr3	1707773	1707782	binding_site(2)	255.36	-
Chr3	1707785	1707794	binding_site	10.2049	-
Chr3	1707792	1707801	binding_site	200.933	-
Chr3	1707796	1707805	binding_site	108.482	-
Chr3	1738820	1738829	binding_site	49.8746	+
Chr3	1738823	1738832	binding_site	34.1101	+
Chr3	1738833	1738842	binding_site(2)	50.3486	+
Chr3	1756250	1756259	binding_site	14.2824	-
Chr3	1831427	1831436	binding_site	10.1943	-
Chr3	1831725	1831734	binding_site	13.1053	-
Chr3	1849225	1849234	binding_site	11.3026	+
Chr3	2104990	2104999	binding_site(2)	50.8086	-
Chr3	2117390	2117399	binding_site	11.9964	-
Chr3	2117399	2117408	binding_site(2)	18.6988	-
Chr3	2117735	2117744	binding_site	27.0535	-
Chr3	2117779	2117788	binding_site	22.4976	-
Chr3	2117911	2117920	binding_site	12.0042	-
Chr3	2117953	2117962	binding_site	16.7063	-
Chr3	2130114	2130123	binding_site	14.6173	-
Chr3	2178322	2178331	binding_site(2)	55.2856	-
Chr3	2178329	2178338	binding_site(4)	111.744	-
Chr3	2178333	2178342	binding_site(2)	77.6995	-
Chr3	2253712	2253721	binding_site	21.3352	-
Chr3	2253715	2253724	binding_site(2)	21.3376	-
Chr3	2285631	2285640	binding_site	106.969	+
Chr3	2297481	2297490	binding_site	17.7612	-
Chr3	2297483	2297492	binding_site	10.8497	-
Chr3	2297542	2297551	binding_site(2)	19.1193	-
Chr3	2388310	2388319	binding_site	12.4142	-
Chr3	2565849	2565858	binding_site	10.2572	+
Chr3	2605487	2605496	binding_site	11.2862	-
Chr3	2605679	2605688	binding_site	15.0861	-
Chr3	2605979	2605988	binding_site	18.1426	-
Chr3	2606138	2606147	binding_site	10.1595	-
Chr3	2606430	2606439	binding_site(2)	13.3516	-
Chr3	2606916	2606925	binding_site	22.6405	-
Chr3	2606956	2606965	binding_site(3)	14.4883	-
Chr3	2607031	2607040	binding_site	10.9031	-
Chr3	2607714	2607723	binding_site	14.0254	-
Chr3	2607739	2607748	binding_site	40.0514	-
Chr3	2616690	2616699	binding_site	16.0508	-
Chr3	2656072	2656081	binding_site	13.4372	-
Chr3	2717744	2717753	binding_site	22.64	+
Chr3	2717856	2717865	binding_site	18.8292	+
Chr3	2717858	2717867	binding_site	36.9187	+
Chr3	2717987	2717996	binding_site	10.9367	+
Chr3	2718037	2718046	binding_site(2)	123.845	+
Chr3	2718108	2718117	binding_site	31.8566	+
Chr3	2718154	2718163	binding_site	34.3431	+
Chr3	2718156	2718165	binding_site	16.5149	+
Chr3	2718190	2718199	binding_site	14.696	+
Chr3	2718376	2718385	binding_site(2)	13.3118	+
Chr3	2718420	2718429	binding_site	37.43	+
Chr3	2718553	2718562	binding_site(2)	21.8215	+
Chr3	2718654	2718663	binding_site	13.5737	+
Chr3	2718687	2718696	binding_site	29.3543	+
Chr3	2718715	2718724	binding_site	18.0127	+
Chr3	2825040	2825049	binding_site	10.8762	-
Chr3	2840539	2840548	binding_site	38.5895	-
Chr3	2889528	2889537	binding_site	13.2704	-
Chr3	2889616	2889625	binding_site	11.2361	-
Chr3	2889813	2889822	binding_site	27.6056	-
Chr3	2903300	2903309	binding_site	26.1807	-
Chr3	2917572	2917581	binding_site	15.0042	+
Chr3	2917978	2917987	binding_site	32.9221	+
Chr3	2917992	2918001	binding_site	17.9021	+
Chr3	2918000	2918009	binding_site	45.2532	+
Chr3	3096242	3096251	binding_site(5)	147.249	+
Chr3	3103905	3103914	binding_site	12.4399	+
Chr3	3103944	3103953	binding_site	10.7137	+
Chr3	3399742	3399751	binding_site	10.5731	+
Chr3	3399844	3399853	binding_site	24.2188	+
Chr3	3481319	3481328	binding_site(2)	13.6735	+
Chr3	3481376	3481385	binding_site	16.1087	+
Chr3	3623738	3623747	binding_site	13.5276	-
Chr3	3628156	3628165	binding_site	18.7247	-
Chr3	3628181	3628190	binding_site(2)	22.8019	-
Chr3	3672139	3672148	binding_site(4)	103.151	+
Chr3	3672147	3672156	binding_site	53.9859	+
Chr3	3672171	3672180	binding_site	17.7888	+
Chr3	3672230	3672239	binding_site	11.423	+
Chr3	3672239	3672248	binding_site	21.5911	+
Chr3	3673055	3673064	binding_site	14.472	+
Chr3	3673069	3673078	binding_site	37.4955	+
Chr3	3673076	3673085	binding_site	15.2633	+
Chr3	3673198	3673207	binding_site	27.3482	+
Chr3	3673212	3673221	binding_site	34.9112	+
Chr3	3673251	3673260	binding_site	12.4045	+
Chr3	3673393	3673402	binding_site	15.6462	+
Chr3	3673483	3673492	binding_site	25.6935	+
Chr3	3673632	3673641	binding_site	11.7023	+
Chr3	3674022	3674031	binding_site	17.2958	+
Chr3	3674024	3674033	binding_site	10.7218	+
Chr3	3779480	3779489	binding_site	13.9827	-
Chr3	3909020	3909029	binding_site	11.0808	-
Chr3	3909087	3909096	binding_site	13.1859	-
Chr3	3925404	3925413	binding_site	10.276	+
Chr3	3930478	3930487	binding_site	10.9194	-
Chr3	3943695	3943704	binding_site	11.8556	+
Chr3	3995133	3995142	binding_site	22.7684	-
Chr3	3995139	3995148	binding_site	43.6349	-
Chr3	4013202	4013211	binding_site	23.0413	+
Chr3	4061027	4061036	binding_site	45.8806	-
Chr3	4061035	4061044	binding_site	40.7574	-
Chr3	4061055	4061064	binding_site	10.1779	-
Chr3	4061066	4061075	binding_site	24.3951	-
Chr3	4061072	4061081	binding_site	11.2505	-
Chr3	4061441	4061450	binding_site	17.8394	-
Chr3	4061498	4061507	binding_site	12.9003	-
Chr3	4062090	4062099	binding_site	36.8726	-
Chr3	4062249	4062258	binding_site	13.0501	-
Chr3	4062299	4062308	binding_site	14.9443	-
Chr3	4062850	4062859	binding_site	32.4952	-
Chr3	4063049	4063058	binding_site	32.641	-
Chr3	4063176	4063185	binding_site	24.8313	-
Chr3	4063371	4063380	binding_site	12.1454	-
Chr3	4063396	4063405	binding_site	14.2753	-
Chr3	4219966	4219975	binding_site	10.6824	-
Chr3	4220058	4220067	binding_site	10.3424	-
Chr3	4221303	4221312	binding_site	13.664	-
Chr3	4221534	4221543	binding_site(2)	10.7079	-
Chr3	4363987	4363996	binding_site	16.92	-
Chr3	4409136	4409145	binding_site	18.6991	+
Chr3	4411201	4411210	binding_site	26.3424	+
Chr3	4411398	4411407	binding_site(2)	24.751	+
Chr3	4511260	4511269	binding_site	16.6438	+
Chr3	4515837	4515846	binding_site(2)	16.1469	+
Chr3	4561098	4561107	binding_site(3)	144.077	+
Chr3	4561104	4561113	binding_site(5)	253.105	+
Chr3	4730893	4730902	binding_site	15.8164	+
Chr3	4818906	4818915	binding_site	13.1061	+
Chr3	4818959	4818968	binding_site	17.4222	+
Chr3	4818999	4819008	binding_site	24.2303	+
Chr3	4819326	4819335	binding_site	11.2464	+
Chr3	4820576	4820585	binding_site	17.4389	+
Chr3	4820839	4820848	binding_site	19.5255	+
Chr3	4820853	4820862	binding_site	11.4396	+
Chr3	4820960	4820969	binding_site	21.4566	+
Chr3	4820964	4820973	binding_site	13.8031	+
Chr3	4821618	4821627	binding_site	32.7109	+
Chr3	4821620	4821629	binding_site	10.3653	+
Chr3	4821862	4821871	binding_site	12.8471	+
Chr3	4822036	4822045	binding_site	97.9846	+
Chr3	4822097	4822106	binding_site	102.012	+
Chr3	4822117	4822126	binding_site(2)	35.923	+
Chr3	4822835	4822844	binding_site	11.3193	+
Chr3	4823039	4823048	binding_site	10.8001	+
Chr3	4823225	4823234	binding_site	17.5164	+
Chr3	4823229	4823238	binding_site	12.6714	+
Chr3	4823364	4823373	binding_site	17.2709	+
Chr3	4823372	4823381	binding_site	17.5509	+
Chr3	4823590	4823599	binding_site(2)	41.767	+
Chr3	4823770	4823779	binding_site	10.8568	+
Chr3	4824000	4824009	binding_site	12.4649	+
Chr3	4824012	4824021	binding_site	71.0797	+
Chr3	4824014	4824023	binding_site	14.5558	+
Chr3	4824093	4824102	binding_site	21.5025	+
Chr3	4824111	4824120	binding_site	65.1323	+
Chr3	4824139	4824148	binding_site	18.7846	+
Chr3	4998171	4998180	binding_site(3)	93.0954	+
Chr3	4998180	4998189	binding_site	53.3695	+
Chr3	5117472	5117481	binding_site	10.9386	+
Chr3	5117493	5117502	binding_site	14.1192	+
Chr3	5117502	5117511	binding_site	14.031	+
Chr3	5117515	5117524	binding_site	23.4725	+
[truncated: 2,143 more rows]

## Sheet: Table S3
Table S3: Reproducible binding sites
The genomic coordinates of reproducible binding sites identified by AtGRP8-GFP iCLIP are presented in standard BED format (columns A-F).
The 'score' column contains the determined PureCLIP score values of the corresponding peak. Columns G, H and I indicate whether a AtGRP8 binding site overlaps with the GFP only control (G), AtGRP7 R49Q-GFP control (H). Numbers in column I describe the accumulated overlap between the number of binding sites from control samples [0-2]. Red fields indicate a overlap of AtGRP8 binding sites with at l…
chrom	start	end	name	score	strand	GFP LL24	RQ LL24	control overlaps
Chr1	50172	50181	8GFP_LL24	22.9954	-	0	0	0
Chr1	74043	74052	8GFP_LL24	41.2946	-	0	0	0
Chr1	226582	226591	8GFP_LL24	14.5869	-	0	0	0
Chr1	539849	539858	8GFP_LL24	13.9614	+	0	0	0
Chr1	607947	607956	8GFP_LL24	18.2076	-	0	0	0
Chr1	608043	608052	8GFP_LL24	25.2409	-	0	0	0
Chr1	609291	609300	8GFP_LL24	15.5085	-	0	0	0
Chr1	609381	609390	8GFP_LL24	10.3465	-	0	0	0
Chr1	609425	609434	8GFP_LL24	27.5674	-	0	0	0
Chr1	623863	623872	8GFP_LL24	15.716	-	0	0	0
Chr1	661206	661215	8GFP_LL24	15.2776	-	0	0	0
Chr1	753445	753454	8GFP_LL24	26.0316	-	0	0	0
Chr1	753462	753471	8GFP_LL24	13.0097	-	0	0	0
Chr1	753464	753473	8GFP_LL24	21.922	-	0	0	0
Chr1	753474	753483	8GFP_LL24	19.317	-	0	0	0
Chr1	753738	753747	8GFP_LL24	38.5221	-	0	0	0
Chr1	753951	753960	8GFP_LL24	22.0109	-	0	0	0
Chr1	899089	899098	8GFP_LL24	47.6713	+	0	0	0
Chr1	899489	899498	8GFP_LL24	12.0253	+	0	0	0
Chr1	916965	916974	8GFP_LL24	21.4863	-	0	0	0
Chr1	917121	917130	8GFP_LL24	30.3396	-	0	0	0
Chr1	937257	937266	8GFP_LL24	81.3549	-	0	1	1
Chr1	937259	937268	8GFP_LL24	16.411	-	0	1	1
Chr1	1189218	1189227	8GFP_LL24	13.5901	-	0	0	0
Chr1	1189239	1189248	8GFP_LL24	25.2505	-	0	0	0
Chr1	1215734	1215743	8GFP_LL24	87.4956	-	0	0	0
Chr1	1215828	1215837	8GFP_LL24	78.5929	-	0	0	0
Chr1	1324987	1324996	8GFP_LL24	29.3778	+	0	0	0
Chr1	1583793	1583802	8GFP_LL24	43.7123	-	0	0	0
Chr1	1583807	1583816	8GFP_LL24	29.8252	-	0	0	0
Chr1	1768062	1768071	8GFP_LL24	11.9194	-	0	0	0
Chr1	1828859	1828868	8GFP_LL24	18.6931	-	0	0	0
Chr1	2047954	2047963	8GFP_LL24	86.1168	+	0	0	0
Chr1	2047957	2047966	8GFP_LL24	37.7323	+	0	0	0
Chr1	2047976	2047985	8GFP_LL24	14.4392	+	0	0	0
Chr1	2048052	2048061	8GFP_LL24	19.848	+	0	0	0
Chr1	2048059	2048068	8GFP_LL24	15.7054	+	0	0	0
Chr1	2048068	2048077	8GFP_LL24	16.5106	+	0	0	0
Chr1	2048152	2048161	8GFP_LL24	10.9368	+	0	0	0
Chr1	2048351	2048360	8GFP_LL24	94.7139	+	0	0	0
Chr1	2048414	2048423	8GFP_LL24	33.9618	+	0	0	0
Chr1	2048420	2048429	8GFP_LL24	19.0292	+	0	0	0
Chr1	2048450	2048459	8GFP_LL24	41.0214	+	0	0	0
Chr1	2048495	2048504	8GFP_LL24	96.7141	+	0	0	0
Chr1	2048520	2048529	8GFP_LL24	109.15	+	0	0	0
Chr1	2048968	2048977	8GFP_LL24	14.0756	+	0	0	0
Chr1	2049087	2049096	8GFP_LL24	16.2348	+	0	0	0
Chr1	2049089	2049098	8GFP_LL24	25.0577	+	0	0	0
Chr1	2049230	2049239	8GFP_LL24	10.1653	+	0	0	0
Chr1	2049262	2049271	8GFP_LL24	49.9671	+	0	0	0
Chr1	2049289	2049298	8GFP_LL24	84.807	+	0	1	1
Chr1	2049338	2049347	8GFP_LL24	141.455	+	0	0	0
Chr1	2049340	2049349	8GFP_LL24	22.1742	+	0	0	0
Chr1	2107393	2107402	8GFP_LL24	26.8734	-	0	0	0
Chr1	2111087	2111096	8GFP_LL24	71.9733	-	0	0	0
Chr1	2111095	2111104	8GFP_LL24	26.0322	-	0	0	0
Chr1	2111143	2111152	8GFP_LL24	16.8875	-	0	0	0
Chr1	2338706	2338715	8GFP_LL24	117.619	-	0	0	0
Chr1	2338722	2338731	8GFP_LL24	45.4058	-	0	0	0
Chr1	2338838	2338847	8GFP_LL24	12.7096	-	0	0	0
Chr1	2338840	2338849	8GFP_LL24	26.5404	-	0	0	0
Chr1	2339308	2339317	8GFP_LL24	20.9711	-	0	0	0
Chr1	2437493	2437502	8GFP_LL24	15.6944	+	0	0	0
Chr1	2439155	2439164	8GFP_LL24	20.567	+	0	0	0
Chr1	2439558	2439567	8GFP_LL24	15.0826	+	0	0	0
Chr1	2443297	2443306	8GFP_LL24	84.3602	-	1	1	2
Chr1	2538164	2538173	8GFP_LL24	49.5633	-	0	0	0
Chr1	2538168	2538177	8GFP_LL24	10.587	-	0	0	0
Chr1	2538206	2538215	8GFP_LL24	70.9647	-	0	0	0
Chr1	2640903	2640912	8GFP_LL24	10.3324	-	0	0	0
Chr1	2640939	2640948	8GFP_LL24	12.4481	-	0	0	0
Chr1	2640981	2640990	8GFP_LL24	223.61	-	0	0	0
Chr1	2641028	2641037	8GFP_LL24	41.9665	-	0	0	0
Chr1	2641220	2641229	8GFP_LL24	20.1275	-	0	0	0
Chr1	2641226	2641235	8GFP_LL24	32.3606	-	0	0	0
Chr1	2641242	2641251	8GFP_LL24	15.7855	-	0	0	0
Chr1	2641267	2641276	8GFP_LL24	43.0233	-	0	0	0
Chr1	2641518	2641527	8GFP_LL24	36.2554	-	0	0	0
Chr1	2641555	2641564	8GFP_LL24	10.0684	-	0	0	0
Chr1	2641687	2641696	8GFP_LL24	11.6788	-	0	0	0
Chr1	2641695	2641704	8GFP_LL24	95.8984	-	0	1	1
Chr1	2641760	2641769	8GFP_LL24	14.4719	-	0	0	0
Chr1	2927713	2927722	8GFP_LL24	16.6089	+	0	0	0
Chr1	2927736	2927745	8GFP_LL24	28.67	+	0	0	0
Chr1	2927807	2927816	8GFP_LL24	22.7769	+	0	0	0
Chr1	2927990	2927999	8GFP_LL24	29.6683	+	0	0	0
Chr1	2939444	2939453	8GFP_LL24	38.8823	+	0	0	0
Chr1	3009062	3009071	8GFP_LL24	13.1586	+	0	0	0
Chr1	3009068	3009077	8GFP_LL24	52.6634	+	0	0	0
Chr1	3009434	3009443	8GFP_LL24	20.4948	+	0	0	0
Chr1	3009509	3009518	8GFP_LL24	61.2651	+	0	0	0
Chr1	3009782	3009791	8GFP_LL24	94.7772	+	0	1	1
Chr1	3015503	3015512	8GFP_LL24	12.0431	+	0	0	0
Chr1	3015505	3015514	8GFP_LL24	10.778	+	0	0	0
Chr1	3016071	3016080	8GFP_LL24	11.6601	+	0	0	0
Chr1	3016318	3016327	8GFP_LL24	13.7651	+	0	0	0
Chr1	3016454	3016463	8GFP_LL24	19.9142	+	0	0	0
Chr1	3016457	3016466	8GFP_LL24	15.1518	+	0	0	0
Chr1	3017182	3017191	8GFP_LL24	12.2994	+	0	0	0
Chr1	3017184	3017193	8GFP_LL24	10.4417	+	0	0	0
Chr1	3018061	3018070	8GFP_LL24	24.6196	+	0	0	0
Chr1	3018069	3018078	8GFP_LL24	44.2148	+	0	0	0
Chr1	3018085	3018094	8GFP_LL24	73.468	+	0	0	0
Chr1	3137449	3137458	8GFP_LL24	27.6129	-	0	0	0
Chr1	3180627	3180636	8GFP_LL24	179.855	-	0	0	0
Chr1	3180654	3180663	8GFP_LL24	19.5027	-	0	0	0
Chr1	3469674	3469683	8GFP_LL24	34.149	+	0	0	0
Chr1	3664512	3664521	8GFP_LL24	15.4517	+	0	0	0
Chr1	3664958	3664967	8GFP_LL24	23.3953	+	0	0	0
Chr1	3664982	3664991	8GFP_LL24	44.0049	+	0	0	0
Chr1	3664990	3664999	8GFP_LL24	18.3424	+	0	0	0
Chr1	4002005	4002014	8GFP_LL24	37.0052	+	0	0	0
Chr1	4006893	4006902	8GFP_LL24	19.3531	-	0	0	0
Chr1	4058375	4058384	8GFP_LL24	13.5333	+	0	0	0
Chr1	4058512	4058521	8GFP_LL24	15.6891	+	0	0	0
Chr1	4089919	4089928	8GFP_LL24	15.4391	-	0	0	0
Chr1	4089924	4089933	8GFP_LL24	16.8978	-	0	0	0
Chr1	4090023	4090032	8GFP_LL24	60.5889	-	0	0	0
Chr1	4090181	4090190	8GFP_LL24	13.629	-	0	0	0
Chr1	4090536	4090545	8GFP_LL24	32.0197	-	0	0	0
Chr1	4090551	4090560	8GFP_LL24	10.257	-	0	0	0
Chr1	4090579	4090588	8GFP_LL24	42.7381	-	0	0	0
Chr1	4285920	4285929	8GFP_LL24	75.1374	-	1	1	2
Chr1	4392530	4392539	8GFP_LL24	19.4228	-	0	0	0
Chr1	4392532	4392541	8GFP_LL24	54.5097	-	0	0	0
Chr1	4392577	4392586	8GFP_LL24	70.6193	-	0	0	0
Chr1	4392811	4392820	8GFP_LL24	12.0825	-	0	0	0
Chr1	4392820	4392829	8GFP_LL24	27.4809	-	0	0	0
Chr1	4392823	4392832	8GFP_LL24	43.0288	-	0	0	0
Chr1	4392920	4392929	8GFP_LL24	38.5127	-	0	0	0
Chr1	4393010	4393019	8GFP_LL24	17.201	-	0	0	0
Chr1	4393054	4393063	8GFP_LL24	25.5128	-	0	0	0
Chr1	4393056	4393065	8GFP_LL24	27.041	-	0	0	0
Chr1	4393129	4393138	8GFP_LL24	10.5977	-	0	0	0
Chr1	4393255	4393264	8GFP_LL24	28.0052	-	0	0	0
Chr1	4393423	4393432	8GFP_LL24	37.3377	-	0	0	0
Chr1	4393657	4393666	8GFP_LL24	36.8406	-	0	0	0
Chr1	4393668	4393677	8GFP_LL24	38.9169	-	0	0	0
Chr1	4394066	4394075	8GFP_LL24	48.3136	-	0	0	0
Chr1	4394070	4394079	8GFP_LL24	25.0764	-	0	0	0
Chr1	4394138	4394147	8GFP_LL24	20.4696	-	0	0	0
Chr1	4394141	4394150	8GFP_LL24	10.0409	-	0	0	0
Chr1	4394261	4394270	8GFP_LL24	19.4633	-	0	0	0
Chr1	4394263	4394272	8GFP_LL24	10.2772	-	0	0	0
Chr1	4394293	4394302	8GFP_LL24	16.878	-	0	0	0
Chr1	4525524	4525533	8GFP_LL24	10.0689	-	0	0	0
Chr1	4608292	4608301	8GFP_LL24	18.7136	-	0	0	0
Chr1	4608306	4608315	8GFP_LL24	21.2414	-	0	0	0
Chr1	4608370	4608379	8GFP_LL24	12.2404	-	0	0	0
Chr1	4608373	4608382	8GFP_LL24	28.5174	-	0	0	0
Chr1	4608507	4608516	8GFP_LL24	37.1136	-	0	0	0
Chr1	4608509	4608518	8GFP_LL24	23.789	-	0	0	0
Chr1	4608926	4608935	8GFP_LL24	25.6995	-	0	0	0
Chr1	4609327	4609336	8GFP_LL24	14.4322	-	0	0	0
Chr1	4609475	4609484	8GFP_LL24	23.7071	-	0	0	0
Chr1	4609959	4609968	8GFP_LL24	11.0204	-	0	0	0
Chr1	4610191	4610200	8GFP_LL24	12.1664	-	0	0	0
Chr1	4610233	4610242	8GFP_LL24	29.6731	-	0	0	0
Chr1	4610269	4610278	8GFP_LL24	47.5609	-	0	0	0
Chr1	4610369	4610378	8GFP_LL24	32.0643	-	0	0	0
Chr1	4610547	4610556	8GFP_LL24	45.3167	-	0	0	0
Chr1	4842347	4842356	8GFP_LL24	36.8611	+	0	0	0
Chr1	4842374	4842383	8GFP_LL24	21.946	+	0	0	0
Chr1	4888592	4888601	8GFP_LL24	25.5022	+	0	0	0
Chr1	4888936	4888945	8GFP_LL24	36.0187	+	0	0	0
Chr1	5189722	5189731	8GFP_LL24	130.426	-	0	1	1
Chr1	5189729	5189738	8GFP_LL24	94.5914	-	1	1	2
Chr1	5297909	5297918	8GFP_LL24	70.2126	-	0	0	0
Chr1	5297912	5297921	8GFP_LL24	18.1165	-	0	0	0
Chr1	5297964	5297973	8GFP_LL24	11.0173	-	0	0	0
Chr1	5297978	5297987	8GFP_LL24	17.9193	-	0	0	0
Chr1	5297980	5297989	8GFP_LL24	129.204	-	0	0	0
Chr1	5298079	5298088	8GFP_LL24	92.6028	-	0	0	0
Chr1	5446612	5446621	8GFP_LL24	148.936	-	0	0	0
Chr1	5446637	5446646	8GFP_LL24	45.9676	-	0	0	0
Chr1	5446640	5446649	8GFP_LL24	104.116	-	0	0	0
Chr1	5446642	5446651	8GFP_LL24	117.617	-	0	0	0
Chr1	5446657	5446666	8GFP_LL24	159.083	-	0	0	0
Chr1	5446663	5446672	8GFP_LL24	90.0397	-	0	0	0
Chr1	5446684	5446693	8GFP_LL24	27.9553	-	0	0	0
Chr1	5446757	5446766	8GFP_LL24	11.7682	-	0	0	0
Chr1	5446819	5446828	8GFP_LL24	36.4151	-	0	0	0
Chr1	5446904	5446913	8GFP_LL24	36.3697	-	0	0	0
Chr1	5446951	5446960	8GFP_LL24	13.2756	-	0	0	0
Chr1	5447005	5447014	8GFP_LL24	23.7584	-	0	0	0
Chr1	5447037	5447046	8GFP_LL24	14.7826	-	0	0	0
Chr1	5447108	5447117	8GFP_LL24	48.1638	-	0	0	0
Chr1	5447111	5447120	8GFP_LL24	11.8918	-	0	0	0
Chr1	5447117	5447126	8GFP_LL24	110.927	-	0	0	0
Chr1	5447196	5447205	8GFP_LL24	32.3528	-	0	0	0
Chr1	5447216	5447225	8GFP_LL24	25.6412	-	0	0	0
Chr1	5447232	5447241	8GFP_LL24	27.3017	-	0	0	0
Chr1	5447455	5447464	8GFP_LL24	49.2403	-	0	0	0
Chr1	5447620	5447629	8GFP_LL24	64.4333	-	0	0	0
Chr1	5447627	5447636	8GFP_LL24	217.304	-	0	0	0
Chr1	5447630	5447639	8GFP_LL24	63.0109	-	0	0	0
Chr1	5447644	5447653	8GFP_LL24	45.5598	-	0	1	1
Chr1	5447657	5447666	8GFP_LL24	59.698	-	0	0	0
Chr1	5447674	5447683	8GFP_LL24	110.399	-	0	0	0
Chr1	5686152	5686161	8GFP_LL24	15.291	-	0	0	0
Chr1	5758552	5758561	8GFP_LL24	20.2843	+	0	0	0
Chr1	5776115	5776124	8GFP_LL24	34.5812	+	0	0	0
Chr1	5776214	5776223	8GFP_LL24	48.5139	+	0	0	0
Chr1	6222294	6222303	8GFP_LL24	25.0034	+	0	0	0
Chr1	6465970	6465979	8GFP_LL24	30.4158	-	0	0	0
Chr1	6613595	6613604	8GFP_LL24	22.8422	+	0	0	0
Chr1	6926859	6926868	8GFP_LL24	209.429	-	1	1	2
Chr1	6926864	6926873	8GFP_LL24	37.3761	-	1	1	2
Chr1	6941305	6941314	8GFP_LL24	12.0747	+	0	0	0
Chr1	6941307	6941316	8GFP_LL24	47.3009	+	0	0	0
Chr1	6942831	6942840	8GFP_LL24	21.9035	+	0	0	0
Chr1	6942872	6942881	8GFP_LL24	16.051	+	0	0	0
Chr1	7016545	7016554	8GFP_LL24	26.1142	+	0	0	0
Chr1	7042598	7042607	8GFP_LL24	33.109	-	0	0	0
Chr1	7042659	7042668	8GFP_LL24	148.961	-	0	0	0
Chr1	7042664	7042673	8GFP_LL24	148.357	-	0	0	0
Chr1	7042683	7042692	8GFP_LL24	100.821	-	0	0	0
Chr1	7042731	7042740	8GFP_LL24	202.875	-	0	0	0
Chr1	7042821	7042830	8GFP_LL24	22.7355	-	0	0	0
Chr1	7042829	7042838	8GFP_LL24	17.2382	-	0	0	0
Chr1	7042847	7042856	8GFP_LL24	17.9457	-	0	0	0
Chr1	7042878	7042887	8GFP_LL24	15.3094	-	0	0	0
Chr1	7042980	7042989	8GFP_LL24	192.086	-	0	1	1
Chr1	7043025	7043034	8GFP_LL24	62.3459	-	0	0	0
Chr1	7043229	7043238	8GFP_LL24	89.1804	-	0	0	0
Chr1	7043263	7043272	8GFP_LL24	180.935	-	0	1	1
Chr1	7043310	7043319	8GFP_LL24	15.7664	-	0	0	0
Chr1	7374376	7374385	8GFP_LL24	17.894	+	0	0	0
Chr1	7912025	7912034	8GFP_LL24	23.5219	+	0	0	0
Chr1	8201045	8201054	8GFP_LL24	20.6547	+	0	0	0
Chr1	8201119	8201128	8GFP_LL24	19.8496	+	0	0	0
Chr1	8263507	8263516	8GFP_LL24	43.1367	+	0	0	0
Chr1	8263513	8263522	8GFP_LL24	76.8614	+	0	0	0
Chr1	8268555	8268564	8GFP_LL24	29.0631	-	0	0	0
Chr1	8268727	8268736	8GFP_LL24	28.6822	-	0	0	0
Chr1	8268999	8269008	8GFP_LL24	24.6183	-	0	0	0
Chr1	8269220	8269229	8GFP_LL24	43.0101	-	0	0	0
Chr1	8269377	8269386	8GFP_LL24	19.9005	-	0	0	0
Chr1	8269538	8269547	8GFP_LL24	14.7314	-	0	0	0
Chr1	8269949	8269958	8GFP_LL24	10.5486	-	0	0	0
Chr1	8270281	8270290	8GFP_LL24	27.3566	-	0	0	0
Chr1	8270389	8270398	8GFP_LL24	11.6375	-	0	0	0
Chr1	8270605	8270614	8GFP_LL24	101.002	-	0	0	0
Chr1	8270613	8270622	8GFP_LL24	33.9884	-	0	0	0
Chr1	8270615	8270624	8GFP_LL24	20.5739	-	0	0	0
Chr1	8270795	8270804	8GFP_LL24	10.0413	-	0	0	0
Chr1	8270798	8270807	8GFP_LL24	10.1403	-	0	0	0
Chr1	8270940	8270949	8GFP_LL24	28.4156	-	0	0	0
Chr1	8270966	8270975	8GFP_LL24	15.8661	-	0	0	0
Chr1	8271318	8271327	8GFP_LL24	17.9757	-	0	0	0
Chr1	8271320	8271329	8GFP_LL24	13.6492	-	0	0	0
Chr1	8271664	8271673	8GFP_LL24	17.3257	-	0	0	0
Chr1	8525117	8525126	8GFP_LL24	11.5274	-	0	0	0
Chr1	8525119	8525128	8GFP_LL24	20.915	-	0	0	0
Chr1	8525211	8525220	8GFP_LL24	13.2626	-	0	0	0
Chr1	8756446	8756455	8GFP_LL24	20.5275	-	0	0	0
Chr1	8860765	8860774	8GFP_LL24	36.8024	+	0	0	0
Chr1	8860778	8860787	8GFP_LL24	20.3804	+	0	0	0
Chr1	8861246	8861255	8GFP_LL24	11.0315	+	0	0	0
Chr1	9076099	9076108	8GFP_LL24	47.2507	-	0	0	0
Chr1	9143838	9143847	8GFP_LL24	55.4365	+	0	0	0
Chr1	9143852	9143861	8GFP_LL24	46.0757	+	0	1	1
Chr1	9205898	9205907	8GFP_LL24	22.5252	+	0	0	0
Chr1	9206007	9206016	8GFP_LL24	10.3309	+	0	0	0
Chr1	9206508	9206517	8GFP_LL24	17.3945	+	0	0	0
Chr1	9207252	9207261	8GFP_LL24	18.4008	+	0	0	0
Chr1	9482095	9482104	8GFP_LL24	49.7618	+	0	0	0
Chr1	9742059	9742068	8GFP_LL24	16.4849	+	0	0	0
Chr1	10151187	10151196	8GFP_LL24	16.1545	+	0	0	0
Chr1	10151275	10151284	8GFP_LL24	18.6613	+	0	0	0
Chr1	10207374	10207383	8GFP_LL24	91.7816	-	0	0	0
Chr1	10300509	10300518	8GFP_LL24	89.3679	+	0	0	0
Chr1	10300530	10300539	8GFP_LL24	53.5805	+	0	0	0
Chr1	10300631	10300640	8GFP_LL24	20.5945	+	0	0	0
Chr1	10300641	10300650	8GFP_LL24	44.3991	+	0	0	0
Chr1	10373701	10373710	8GFP_LL24	15.0858	+	0	0	0
Chr1	10375943	10375952	8GFP_LL24	10.1372	+	0	0	0
Chr1	10472299	10472308	8GFP_LL24	69.8743	-	0	0	0
Chr1	10472305	10472314	8GFP_LL24	33.4133	-	0	0	0
Chr1	10472314	10472323	8GFP_LL24	69.5407	-	0	0	0
Chr1	10472336	10472345	8GFP_LL24	126.324	-	0	0	0
Chr1	10472467	10472476	8GFP_LL24	17.5723	-	0	0	0
Chr1	10472555	10472564	8GFP_LL24	10.5545	-	0	0	0
Chr1	10472557	10472566	8GFP_LL24	19.6345	-	0	0	0
Chr1	10472570	10472579	8GFP_LL24	11.3108	-	0	0	0
Chr1	10472673	10472682	8GFP_LL24	17.0445	-	0	0	0
Chr1	10472848	10472857	8GFP_LL24	41.2495	-	0	0	0
Chr1	10472920	10472929	8GFP_LL24	36.5276	-	0	0	0
Chr1	10472989	10472998	8GFP_LL24	21.5723	-	0	0	0
Chr1	10473245	10473254	8GFP_LL24	98.484	-	0	1	1
Chr1	10474937	10474946	8GFP_LL24	20.8104	-	0	0	0
Chr1	10474976	10474985	8GFP_LL24	58.7284	-	0	0	0
Chr1	10475036	10475045	8GFP_LL24	24.0369	-	0	0	0
Chr1	10475067	10475076	8GFP_LL24	16.0955	-	0	0	0
Chr1	10475302	10475311	8GFP_LL24	49.6735	-	0	0	0
Chr1	10475388	10475397	8GFP_LL24	30.5606	-	0	0	0
Chr1	10475494	10475503	8GFP_LL24	56.564	-	0	0	0
Chr1	10475510	10475519	8GFP_LL24	18.5214	-	0	0	0
Chr1	10475512	10475521	8GFP_LL24	18.5225	-	0	0	0
Chr1	10475518	10475527	8GFP_LL24	98.636	-	0	0	0
Chr1	10475702	10475711	8GFP_LL24	64.3573	-	0	0	0
Chr1	10475891	10475900	8GFP_LL24	140.05	-	0	0	0
Chr1	10478006	10478015	8GFP_LL24	50.2501	+	0	0	0
Chr1	10478008	10478017	8GFP_LL24	24.4242	+	0	0	0
Chr1	10478015	10478024	8GFP_LL24	21.0246	+	0	0	0
Chr1	10478037	10478046	8GFP_LL24	16.396	+	0	0	0
Chr1	10478039	10478048	8GFP_LL24	24.6808	+	0	0	0
Chr1	10478056	10478065	8GFP_LL24	29.2056	+	0	0	0
Chr1	10478087	10478096	8GFP_LL24	31.1993	+	0	0	0
Chr1	10478089	10478098	8GFP_LL24	26.6988	+	0	0	0
Chr1	10478092	10478101	8GFP_LL24	42.6296	+	0	0	0
Chr1	10478102	10478111	8GFP_LL24	14.0927	+	0	0	0
Chr1	10478125	10478134	8GFP_LL24	46.1431	+	0	0	0
Chr1	10478137	10478146	8GFP_LL24	12.9942	+	0	0	0
Chr1	10478223	10478232	8GFP_LL24	167.308	+	0	0	0
Chr1	10478297	10478306	8GFP_LL24	16.3176	+	0	0	0
Chr1	10478320	10478329	8GFP_LL24	75.8987	+	0	0	0
Chr1	10478339	10478348	8GFP_LL24	23.0024	+	0	0	0
Chr1	10478408	10478417	8GFP_LL24	12.0339	+	0	0	0
Chr1	10478418	10478427	8GFP_LL24	22.3015	+	0	0	0
Chr1	10478454	10478463	8GFP_LL24	31.1773	+	0	0	0
Chr1	10478459	10478468	8GFP_LL24	71.857	+	0	0	0
Chr1	10478564	10478573	8GFP_LL24	83.1702	+	0	0	0
Chr1	10478634	10478643	8GFP_LL24	13.9241	+	0	0	0
Chr1	10478636	10478645	8GFP_LL24	32.0133	+	0	0	0
Chr1	10478651	10478660	8GFP_LL24	12.1514	+	0	0	0
Chr1	10478670	10478679	8GFP_LL24	18.9871	+	0	0	0
Chr1	10478687	10478696	8GFP_LL24	59.1901	+	0	0	0
Chr1	10478799	10478808	8GFP_LL24	12.4156	+	0	0	0
Chr1	10478893	10478902	8GFP_LL24	326.451	+	0	0	0
Chr1	10478900	10478909	8GFP_LL24	99.043	+	0	0	0
Chr1	10478905	10478914	8GFP_LL24	419.957	+	0	1	1
Chr1	10478912	10478921	8GFP_LL24	55.013	+	0	0	0
Chr1	10478970	10478979	8GFP_LL24	136.933	+	0	0	0
Chr1	10722307	10722316	8GFP_LL24	26.0619	+	0	0	0
Chr1	10722348	10722357	8GFP_LL24	127.651	+	0	0	0
Chr1	10722353	10722362	8GFP_LL24	24.6684	+	0	0	0
Chr1	10722362	10722371	8GFP_LL24	87.5952	+	0	0	0
Chr1	10722630	10722639	8GFP_LL24	59.0996	+	0	0	0
Chr1	10722661	10722670	8GFP_LL24	45.0028	+	0	0	0
Chr1	10722680	10722689	8GFP_LL24	25.5734	+	0	0	0
Chr1	10722823	10722832	8GFP_LL24	51.7085	+	0	0	0
Chr1	10722829	10722838	8GFP_LL24	23.8175	+	0	0	0
Chr1	10722885	10722894	8GFP_LL24	56.6668	+	0	0	0
Chr1	10722938	10722947	8GFP_LL24	45.6964	+	0	0	0
Chr1	10722985	10722994	8GFP_LL24	23.7355	+	0	0	0
Chr1	10723053	10723062	8GFP_LL24	12.2841	+	0	0	0
Chr1	10723055	10723064	8GFP_LL24	10.392	+	0	0	0
Chr1	10723067	10723076	8GFP_LL24	76.2638	+	0	0	0
Chr1	11214955	11214964	8GFP_LL24	30.1899	-	0	0	0
Chr1	11214985	11214994	8GFP_LL24	22.2212	-	0	0	0
Chr1	11214991	11215000	8GFP_LL24	43.0106	-	0	0	0
Chr1	11215040	11215049	8GFP_LL24	32.369	-	0	0	0
Chr1	11215071	11215080	8GFP_LL24	95.6604	-	0	0	0
Chr1	11215603	11215612	8GFP_LL24	35.9482	-	0	0	0
Chr1	11215640	11215649	8GFP_LL24	40.072	-	0	0	0
Chr1	11215649	11215658	8GFP_LL24	104.994	-	0	0	0
Chr1	11215728	11215737	8GFP_LL24	38.9115	-	0	0	0
Chr1	11215847	11215856	8GFP_LL24	21.7529	-	0	0	0
Chr1	11215904	11215913	8GFP_LL24	125.659	-	0	0	0
Chr1	11215957	11215966	8GFP_LL24	69.286	-	0	0	0
Chr1	11215966	11215975	8GFP_LL24	24.5136	-	0	0	0
Chr1	11311286	11311295	8GFP_LL24	39.2034	+	0	0	0
Chr1	11311300	11311309	8GFP_LL24	12.2365	+	0	0	0
Chr1	11311312	11311321	8GFP_LL24	83.2713	+	0	0	0
Chr1	11311323	11311332	8GFP_LL24	15.1373	+	0	0	0
Chr1	11311325	11311334	8GFP_LL24	15.3164	+	0	0	0
Chr1	11311370	11311379	8GFP_LL24	63.8177	+	0	0	0
Chr1	11311556	11311565	8GFP_LL24	170.692	+	0	0	0
Chr1	11311573	11311582	8GFP_LL24	11.0964	+	0	0	0
Chr1	11311591	11311600	8GFP_LL24	48.1102	+	0	0	0
Chr1	11311681	11311690	8GFP_LL24	63.4188	+	0	0	0
Chr1	11311759	11311768	8GFP_LL24	116.314	+	0	0	0
Chr1	11311779	11311788	8GFP_LL24	19.5115	+	0	0	0
Chr1	11311827	11311836	8GFP_LL24	15.4283	+	0	0	0
Chr1	11311842	11311851	8GFP_LL24	55.3836	+	0	0	0
Chr1	11311911	11311920	8GFP_LL24	67.3405	+	0	0	0
Chr1	11311913	11311922	8GFP_LL24	14.9463	+	0	0	0
Chr1	11311920	11311929	8GFP_LL24	11.5859	+	0	0	0
Chr1	11412146	11412155	8GFP_LL24	12.0533	-	0	0	0
Chr1	11532560	11532569	8GFP_LL24	29.2027	+	0	0	0
Chr1	11532565	11532574	8GFP_LL24	33.267	+	0	0	0
Chr1	11532780	11532789	8GFP_LL24	19.8518	+	0	0	0
Chr1	11533123	11533132	8GFP_LL24	16.3131	+	0	0	0
Chr1	11533177	11533186	8GFP_LL24	16.0391	+	0	0	0
Chr1	11533916	11533925	8GFP_LL24	12.531	+	0	0	0
Chr1	11534345	11534354	8GFP_LL24	21.2799	+	0	0	0
Chr1	11537690	11537699	8GFP_LL24	32.4268	-	0	0	0
Chr1	11538325	11538334	8GFP_LL24	20.9455	-	0	0	0
Chr1	11608557	11608566	8GFP_LL24	25.7059	+	0	0	0
Chr1	11685329	11685338	8GFP_LL24	16.8497	+	0	0	0
Chr1	11685332	11685341	8GFP_LL24	13.0686	+	0	0	0
Chr1	11739376	11739385	8GFP_LL24	13.9632	-	0	0	0
Chr1	11739380	11739389	8GFP_LL24	82.9861	-	0	0	0
Chr1	11739388	11739397	8GFP_LL24	39.9826	-	0	0	0
Chr1	11739403	11739412	8GFP_LL24	81.2022	-	0	0	0
Chr1	11739832	11739841	8GFP_LL24	14.2346	-	0	0	0
Chr1	11928901	11928910	8GFP_LL24	13.413	+	0	0	0
Chr1	11929138	11929147	8GFP_LL24	11.7675	+	0	0	0
Chr1	11929157	11929166	8GFP_LL24	89.9582	+	0	0	0
Chr1	12358767	12358776	8GFP_LL24	10.2469	-	0	0	0
Chr1	12358808	12358817	8GFP_LL24	18.397	-	0	0	0
Chr1	12358810	12358819	8GFP_LL24	34.0586	-	0	0	0
Chr1	12582506	12582515	8GFP_LL24	12.8566	+	0	0	0
Chr1	12852089	12852098	8GFP_LL24	17.3842	+	0	0	0
Chr1	12852136	12852145	8GFP_LL24	17.1629	+	0	0	0
Chr1	12852138	12852147	8GFP_LL24	10.5881	+	0	0	0
Chr1	12852178	12852187	8GFP_LL24	28.3351	+	0	0	0
Chr1	12852276	12852285	8GFP_LL24	35.6919	+	0	0	0
Chr1	12852971	12852980	8GFP_LL24	34.1087	+	0	0	0
Chr1	13210312	13210321	8GFP_LL24	11.6914	+	0	0	0
Chr1	14158525	14158534	8GFP_LL24	81.2912	+	0	0	0
Chr1	14158579	14158588	8GFP_LL24	14.3382	+	0	0	0
Chr1	14158755	14158764	8GFP_LL24	26.8635	+	0	0	0
Chr1	14160564	14160573	8GFP_LL24	33.5991	+	0	0	0
Chr1	14160991	14161000	8GFP_LL24	11.458	+	0	0	0
Chr1	14160994	14161003	8GFP_LL24	23.0967	+	0	0	0
Chr1	14161491	14161500	8GFP_LL24	27.9048	+	0	0	0
Chr1	14161577	14161586	8GFP_LL24	17.8909	+	0	0	0
Chr1	14161664	14161673	8GFP_LL24	30.432	+	0	0	0
Chr1	14161788	14161797	8GFP_LL24	49.2365	+	0	0	0
Chr1	14161797	14161806	8GFP_LL24	55.1668	+	0	0	0
Chr1	14161816	14161825	8GFP_LL24	44.325	+	0	0	0
Chr1	16127519	16127528	8GFP_LL24	17.8093	+	0	0	0
Chr1	16127522	16127531	8GFP_LL24	37.9048	+	0	0	0
Chr1	16127534	16127543	8GFP_LL24	17.8343	+	0	0	0
Chr1	16127573	16127582	8GFP_LL24	25.297	+	0	0	0
Chr1	16127580	16127589	8GFP_LL24	15.0242	+	0	0	0
Chr1	16127802	16127811	8GFP_LL24	21.0751	+	0	0	0
Chr1	16127981	16127990	8GFP_LL24	22.9704	+	0	0	0
Chr1	16128002	16128011	8GFP_LL24	17.4737	+	0	0	0
Chr1	16128419	16128428	8GFP_LL24	15.3612	+	0	0	0
Chr1	16128473	16128482	8GFP_LL24	42.9935	+	0	0	0
Chr1	16129204	16129213	8GFP_LL24	20.9923	+	0	0	0
Chr1	16129629	16129638	8GFP_LL24	59.1499	+	0	1	1
Chr1	16129650	16129659	8GFP_LL24	10.3406	+	0	0	0
Chr1	16268659	16268668	8GFP_LL24	22.5193	+	0	0	0
Chr1	16871753	16871762	8GFP_LL24	14.0178	+	0	0	0
Chr1	16871767	16871776	8GFP_LL24	18.1013	+	0	0	0
Chr1	16871810	16871819	8GFP_LL24	12.5047	+	0	0	0
Chr1	16871853	16871862	8GFP_LL24	20.0383	+	0	0	0
Chr1	16872099	16872108	8GFP_LL24	42.9044	+	0	0	0
Chr1	16872147	16872156	8GFP_LL24	62.2552	+	0	0	0
Chr1	16872270	16872279	8GFP_LL24	12.0326	+	0	0	0
Chr1	16872307	16872316	8GFP_LL24	31.7564	+	0	0	0
Chr1	16872388	16872397	8GFP_LL24	52.5021	+	0	0	0
Chr1	16872391	16872400	8GFP_LL24	14.3371	+	0	0	0
Chr1	16872401	16872410	8GFP_LL24	14.8716	+	0	0	0
Chr1	16872412	16872421	8GFP_LL24	15.7621	+	0	0	0
Chr1	16872428	16872437	8GFP_LL24	10.9036	+	0	0	0
Chr1	16872463	16872472	8GFP_LL24	14.3228	+	0	0	0
Chr1	16872977	16872986	8GFP_LL24	59.8213	+	0	0	0
Chr1	16873012	16873021	8GFP_LL24	58.1138	+	0	0	0
Chr1	16873091	16873100	8GFP_LL24	93.0422	+	0	0	0
Chr1	16873106	16873115	8GFP_LL24	139.682	+	0	0	0
Chr1	16873130	16873139	8GFP_LL24	131.845	+	0	0	0
Chr1	16873227	16873236	8GFP_LL24	30.9067	+	0	0	0
Chr1	16873309	16873318	8GFP_LL24	10.8102	+	0	0	0
Chr1	16873326	16873335	8GFP_LL24	15.4601	+	0	0	0
Chr1	17123973	17123982	8GFP_LL24	31.6415	+	0	0	0
Chr1	17282956	17282965	8GFP_LL24	36.6896	-	0	0	0
Chr1	17283197	17283206	8GFP_LL24	18.7422	-	0	0	0
Chr1	17283199	17283208	8GFP_LL24	14.3431	-	0	0	0
Chr1	17285569	17285578	8GFP_LL24	16.8189	-	0	0	0
Chr1	17867841	17867850	8GFP_LL24	10.2393	+	0	0	0
Chr1	17868231	17868240	8GFP_LL24	60.3725	+	0	0	0
Chr1	18321836	18321845	8GFP_LL24	10.5968	-	0	0	0
Chr1	18321869	18321878	8GFP_LL24	20.0693	-	0	0	0
Chr1	18322120	18322129	8GFP_LL24	11.3122	-	0	0	0
Chr1	18322185	18322194	8GFP_LL24	21.9917	-	0	0	0
Chr1	18322262	18322271	8GFP_LL24	13.7933	-	0	0	0
Chr1	18638507	18638516	8GFP_LL24	14.2959	-	0	0	0
Chr1	18638509	18638518	8GFP_LL24	37.0477	-	0	0	0
Chr1	18867022	18867031	8GFP_LL24	75.5235	+	0	0	0
Chr1	18867074	18867083	8GFP_LL24	23.5606	+	0	0	0
Chr1	19052092	19052101	8GFP_LL24	44.2523	-	0	0	0
Chr1	19052122	19052131	8GFP_LL24	211.367	-	0	0	0
Chr1	19052446	19052455	8GFP_LL24	127.294	-	0	0	0
Chr1	19052457	19052466	8GFP_LL24	56.0698	-	0	0	0
Chr1	19052482	19052491	8GFP_LL24	70.5558	-	0	1	1
Chr1	19052506	19052515	8GFP_LL24	32.799	-	0	0	0
Chr1	19052517	19052526	8GFP_LL24	10.5355	-	0	0	0
Chr1	19453627	19453636	8GFP_LL24	16.6508	-	0	0	0
Chr1	19453681	19453690	8GFP_LL24	52.0975	-	0	0	0
Chr1	19454902	19454911	8GFP_LL24	18.7434	+	0	0	0
Chr1	19454904	19454913	8GFP_LL24	18.5697	+	0	0	0
Chr1	19454951	19454960	8GFP_LL24	23.1833	+	0	0	0
Chr1	19454997	19455006	8GFP_LL24	23.4316	+	0	0	0
Chr1	19455008	19455017	8GFP_LL24	49.7715	+	0	0	0
Chr1	19455216	19455225	8GFP_LL24	46.5914	+	0	0	0
Chr1	19455388	19455397	8GFP_LL24	125.244	+	0	0	0
Chr1	19455390	19455399	8GFP_LL24	11.3888	+	0	0	0
Chr1	19455410	19455419	8GFP_LL24	14.5041	+	0	0	0
Chr1	19455444	19455453	8GFP_LL24	123.916	+	0	0	0
Chr1	19455463	19455472	8GFP_LL24	24.0659	+	0	0	0
Chr1	19455522	19455531	8GFP_LL24	123.972	+	0	0	0
Chr1	19455589	19455598	8GFP_LL24	168.463	+	0	0	0
Chr1	19455597	19455606	8GFP_LL24	66.1261	+	0	0	0
Chr1	19455612	19455621	8GFP_LL24	22.765	+	0	0	0
Chr1	19455626	19455635	8GFP_LL24	15.8655	+	0	0	0
Chr1	19455634	19455643	8GFP_LL24	23.1176	+	0	0	0
Chr1	19518007	19518016	8GFP_LL24	11.9724	+	0	0	0
Chr1	19518021	19518030	8GFP_LL24	13.253	+	0	0	0
Chr1	19847515	19847524	8GFP_LL24	44.111	+	0	0	0
Chr1	19847585	19847594	8GFP_LL24	12.2104	+	0	0	0
Chr1	19925870	19925879	8GFP_LL24	23.1734	-	0	0	0
Chr1	19981446	19981455	8GFP_LL24	56.5306	+	0	0	0
Chr1	19981466	19981475	8GFP_LL24	53.3276	+	0	0	0
Chr1	19981506	19981515	8GFP_LL24	78.0741	+	0	1	1
Chr1	20260262	20260271	8GFP_LL24	108.661	+	0	1	1
Chr1	20439844	20439853	8GFP_LL24	17.2436	+	0	0	0
Chr1	20440897	20440906	8GFP_LL24	12.4289	+	0	0	0
Chr1	20440901	20440910	8GFP_LL24	32.7982	+	0	0	0
Chr1	20441028	20441037	8GFP_LL24	35.6287	+	0	0	0
Chr1	20648539	20648548	8GFP_LL24	42.2531	-	0	0	0
Chr1	20648571	20648580	8GFP_LL24	14.6044	-	0	0	0
Chr1	20648770	20648779	8GFP_LL24	11.5944	-	0	0	0
Chr1	20648773	20648782	8GFP_LL24	23.4072	-	0	0	0
Chr1	20648775	20648784	8GFP_LL24	14.2664	-	0	0	0
Chr1	20802756	20802765	8GFP_LL24	30.9717	-	0	0	0
Chr1	20802863	20802872	8GFP_LL24	135.103	-	0	0	0
Chr1	20802868	20802877	8GFP_LL24	102.895	-	0	0	0
Chr1	20802880	20802889	8GFP_LL24	35.6028	-	0	0	0
Chr1	20802919	20802928	8GFP_LL24	93.5297	-	0	0	0
Chr1	20802922	20802931	8GFP_LL24	156.895	-	0	0	0
Chr1	20802944	20802953	8GFP_LL24	30.1174	-	0	0	0
Chr1	20802955	20802964	8GFP_LL24	59.9618	-	0	0	0
Chr1	20803039	20803048	8GFP_LL24	34.8699	-	0	0	0
Chr1	20803095	20803104	8GFP_LL24	25.3262	-	0	0	0
Chr1	20803102	20803111	8GFP_LL24	49.5652	-	0	0	0
Chr1	20803111	20803120	8GFP_LL24	70.3664	-	0	0	0
Chr1	20803132	20803141	8GFP_LL24	102.586	-	0	0	0
Chr1	20803144	20803153	8GFP_LL24	60.8045	-	0	0	0
Chr1	20803235	20803244	8GFP_LL24	11.3584	-	0	0	0
Chr1	20803260	20803269	8GFP_LL24	127.609	-	0	0	0
Chr1	20803377	20803386	8GFP_LL24	59.1757	-	0	0	0
Chr1	20803379	20803388	8GFP_LL24	100.224	-	0	0	0
Chr1	20963265	20963274	8GFP_LL24	16.2818	+	0	0	0
Chr1	20963376	20963385	8GFP_LL24	18.6342	+	0	0	0
Chr1	20963409	20963418	8GFP_LL24	13.9976	+	0	0	0
Chr1	20968069	20968078	8GFP_LL24	20.8154	-	0	0	0
Chr1	21198324	21198333	8GFP_LL24	15.4942	-	0	0	0
Chr1	21442356	21442365	8GFP_LL24	11.3062	-	0	0	0
Chr1	21626028	21626037	8GFP_LL24	34.6453	-	0	0	0
Chr1	22036643	22036652	8GFP_LL24	26.9128	+	0	0	0
Chr1	22039549	22039558	8GFP_LL24	11.0433	+	0	0	0
Chr1	22394575	22394584	8GFP_LL24	44.516	-	0	0	0
Chr1	22397649	22397658	8GFP_LL24	48.5382	-	0	0	0
Chr1	22397658	22397667	8GFP_LL24	57.337	-	0	0	0
Chr1	22444515	22444524	8GFP_LL24	76.5417	+	0	0	0
Chr1	22444566	22444575	8GFP_LL24	121.489	+	0	0	0
Chr1	22444575	22444584	8GFP_LL24	25.6145	+	0	0	0
Chr1	22444632	22444641	8GFP_LL24	52.4471	+	0	0	0
Chr1	22444674	22444683	8GFP_LL24	110.881	+	0	0	0
Chr1	22444788	22444797	8GFP_LL24	37.449	+	0	0	0
Chr1	22444812	22444821	8GFP_LL24	44.8552	+	0	0	0
Chr1	22444822	22444831	8GFP_LL24	32.3517	+	0	0	0
Chr1	22444902	22444911	8GFP_LL24	73.4908	+	0	0	0
Chr1	22444938	22444947	8GFP_LL24	15.4884	+	0	0	0
Chr1	22445027	22445036	8GFP_LL24	121.755	+	0	0	0
Chr1	22445124	22445133	8GFP_LL24	254.63	+	0	0	0
Chr1	22445128	22445137	8GFP_LL24	231.182	+	0	0	0
Chr1	22603119	22603128	8GFP_LL24	14.8597	+	0	0	0
Chr1	22603216	22603225	8GFP_LL24	31.9179	+	0	0	0
Chr1	22603249	22603258	8GFP_LL24	168.98	+	0	1	1
Chr1	22603251	22603260	8GFP_LL24	10.6824	+	0	1	1
Chr1	22700054	22700063	8GFP_LL24	10.8873	+	0	0	0
Chr1	22700073	22700082	8GFP_LL24	10.3683	+	0	0	0
Chr1	22700167	22700176	8GFP_LL24	19.5289	+	0	0	0
Chr1	22700170	22700179	8GFP_LL24	59.6972	+	0	0	0
Chr1	22700173	22700182	8GFP_LL24	31.688	+	0	0	0
Chr1	22700215	22700224	8GFP_LL24	117.289	+	0	0	0
Chr1	22700236	22700245	8GFP_LL24	37.6843	+	0	0	0
Chr1	22700262	22700271	8GFP_LL24	14.6624	+	0	0	0
Chr1	22700422	22700431	8GFP_LL24	53.8935	+	0	0	0
Chr1	22700424	22700433	8GFP_LL24	17.8895	+	0	0	0
Chr1	22700548	22700557	8GFP_LL24	41.4379	+	0	0	0
Chr1	22700590	22700599	8GFP_LL24	41.507	+	0	0	0
Chr1	22700679	22700688	8GFP_LL24	33.997	+	0	0	0
Chr1	22700794	22700803	8GFP_LL24	87.3848	+	0	0	0
Chr1	22700815	22700824	8GFP_LL24	51.6309	+	0	0	0
Chr1	22700883	22700892	8GFP_LL24	28.1435	+	0	0	0
Chr1	22701130	22701139	8GFP_LL24	42.3483	+	0	0	0
Chr1	22701166	22701175	8GFP_LL24	31.9576	+	0	0	0
Chr1	22701174	22701183	8GFP_LL24	112.635	+	0	0	0
Chr1	22701201	22701210	8GFP_LL24	74.44	+	0	0	0
Chr1	22701216	22701225	8GFP_LL24	154.888	+	0	0	0
Chr1	22701219	22701228	8GFP_LL24	89.0818	+	0	0	0
Chr1	22701248	22701257	8GFP_LL24	27.276	+	0	0	0
Chr1	22701255	22701264	8GFP_LL24	124.638	+	0	0	0
Chr1	22866789	22866798	8GFP_LL24	63.3242	-	0	1	1
Chr1	23084194	23084203	8GFP_LL24	15.8018	+	0	0	0
Chr1	24036885	24036894	8GFP_LL24	34.9305	+	0	0	0
Chr1	24046731	24046740	8GFP_LL24	13.0397	-	0	0	0
Chr1	24046733	24046742	8GFP_LL24	39.9554	-	0	0	0
Chr1	24046740	24046749	8GFP_LL24	17.3449	-	0	0	0
Chr1	24048096	24048105	8GFP_LL24	35.7224	-	0	0	0
Chr1	24048498	24048507	8GFP_LL24	23.4391	-	0	0	0
Chr1	24048508	24048517	8GFP_LL24	19.1888	-	0	0	0
Chr1	24354792	24354801	8GFP_LL24	21.7936	+	0	0	0
Chr1	24355086	24355095	8GFP_LL24	24.9598	+	0	0	0
Chr1	24355221	24355230	8GFP_LL24	33.3189	+	0	0	0
Chr1	24355228	24355237	8GFP_LL24	48.9093	+	0	0	0
Chr1	24355233	24355242	8GFP_LL24	24.2288	+	0	0	0
Chr1	24355240	24355249	8GFP_LL24	31.3357	+	0	0	0
Chr1	24486810	24486819	8GFP_LL24	42.7754	+	0	0	0
Chr1	24552127	24552136	8GFP_LL24	13.5544	+	0	0	0
Chr1	24605783	24605792	8GFP_LL24	26.4267	-	0	0	0
Chr1	24605898	24605907	8GFP_LL24	11.3299	-	0	0	0
Chr1	24606087	24606096	8GFP_LL24	17.8524	-	0	0	0
Chr1	24606317	24606326	8GFP_LL24	15.0974	-	0	0	0
Chr1	24606519	24606528	8GFP_LL24	28.3511	-	0	0	0
Chr1	24655473	24655482	8GFP_LL24	13.7946	-	0	0	0
Chr1	25048303	25048312	8GFP_LL24	30.9324	-	0	0	0
Chr1	25048312	25048321	8GFP_LL24	708.396	-	0	0	0
Chr1	25048314	25048323	8GFP_LL24	601.196	-	0	0	0
Chr1	25048368	25048377	8GFP_LL24	516.107	-	0	0	0
Chr1	25048448	25048457	8GFP_LL24	137.278	-	0	0	0
Chr1	25048471	25048480	8GFP_LL24	31.804	-	0	0	0
Chr1	25048486	25048495	8GFP_LL24	108.15	-	0	0	0
Chr1	25048495	25048504	8GFP_LL24	637.041	-	1	1	2
Chr1	25048588	25048597	8GFP_LL24	170.344	-	0	0	0
Chr1	25048596	25048605	8GFP_LL24	43.9689	-	0	0	0
Chr1	25048654	25048663	8GFP_LL24	203.554	-	0	0	0
Chr1	25048667	25048676	8GFP_LL24	39.7399	-	0	0	0
Chr1	25048690	25048699	8GFP_LL24	182.596	-	0	0	0
Chr1	25048844	25048853	8GFP_LL24	169.446	-	0	0	0
Chr1	25048880	25048889	8GFP_LL24	141.952	-	0	0	0
Chr1	25048905	25048914	8GFP_LL24	40.5111	-	0	0	0
Chr1	25048929	25048938	8GFP_LL24	12.9051	-	0	0	0
Chr1	25048931	25048940	8GFP_LL24	207.5	-	0	0	0
Chr1	25048933	25048942	8GFP_LL24	154.748	-	0	0	0
Chr1	25048939	25048948	8GFP_LL24	54.0007	-	0	0	0
Chr1	25048960	25048969	8GFP_LL24	210.635	-	0	0	0
Chr1	25049148	25049157	8GFP_LL24	642.881	-	0	1	1
Chr1	25049175	25049184	8GFP_LL24	135.84	-	0	0	0
Chr1	25049198	25049207	8GFP_LL24	679.963	-	0	0	0
Chr1	25049204	25049213	8GFP_LL24	59.5654	-	0	0	0
Chr1	25049206	25049215	8GFP_LL24	166.479	-	0	0	0
Chr1	25394356	25394365	8GFP_LL24	69.4575	-	0	0	0
Chr1	25394381	25394390	8GFP_LL24	125.683	-	0	1	1
Chr1	25394485	25394494	8GFP_LL24	15.6651	-	0	0	0
Chr1	25394735	25394744	8GFP_LL24	14.0225	-	0	0	0
Chr1	25394741	25394750	8GFP_LL24	14.3877	-	0	0	0
Chr1	25394871	25394880	8GFP_LL24	29.127	-	0	0	0
Chr1	25394956	25394965	8GFP_LL24	66.8482	-	0	1	1
Chr1	25395012	25395021	8GFP_LL24	16.1049	-	0	0	0
Chr1	25395022	25395031	8GFP_LL24	15.0351	-	0	0	0
Chr1	25395033	25395042	8GFP_LL24	15.8782	-	0	0	0
Chr1	25493492	25493501	8GFP_LL24	34.9303	+	0	0	0
Chr1	25493637	25493646	8GFP_LL24	10.2578	+	0	0	0
Chr1	25494442	25494451	8GFP_LL24	12.3157	+	0	0	0
Chr1	25494445	25494454	8GFP_LL24	10.0649	+	0	0	0
Chr1	25495772	25495781	8GFP_LL24	16.3568	+	0	0	0
Chr1	25495785	25495794	8GFP_LL24	29.2314	+	0	0	0
Chr1	25495842	25495851	8GFP_LL24	48.3733	+	0	0	0
Chr1	25658180	25658189	8GFP_LL24	16.1826	+	0	0	0
Chr1	25709337	25709346	8GFP_LL24	16.5387	-	0	0	0
Chr1	25709464	25709473	8GFP_LL24	24.8437	-	0	0	0
Chr1	25710282	25710291	8GFP_LL24	22.3132	-	0	0	0
Chr1	25712649	25712658	8GFP_LL24	10.0341	-	0	0	0
Chr1	25714488	25714497	8GFP_LL24	10.4463	-	0	0	0
Chr1	25714631	25714640	8GFP_LL24	12.1065	-	0	0	0
Chr1	25714634	25714643	8GFP_LL24	16.9563	-	0	0	0
Chr1	26190565	26190574	8GFP_LL24	32.0253	+	0	0	0
Chr1	26190623	26190632	8GFP_LL24	51.7558	+	0	0	0
Chr1	26382176	26382185	8GFP_LL24	37.7468	-	0	0	0
Chr1	26382185	26382194	8GFP_LL24	144.302	-	0	1	1
Chr1	26382189	26382198	8GFP_LL24	81.7897	-	0	1	1
Chr1	26382201	26382210	8GFP_LL24	40.379	-	0	0	0
Chr1	26429822	26429831	8GFP_LL24	75.812	+	0	0	0
Chr1	26687924	26687933	8GFP_LL24	23.4316	+	0	0	0
Chr1	26687940	26687949	8GFP_LL24	17.1475	+	0	0	0
Chr1	26688065	26688074	8GFP_LL24	53.06	+	0	0	0
Chr1	26688218	26688227	8GFP_LL24	48.5346	+	0	0	0
Chr1	26695357	26695366	8GFP_LL24	15.6849	-	0	0	0
Chr1	26695993	26696002	8GFP_LL24	10.6312	-	0	0	0
Chr1	27265064	27265073	8GFP_LL24	16.3956	-	0	0	0
Chr1	27339149	27339158	8GFP_LL24	80.1885	-	0	0	0
Chr1	27339189	27339198	8GFP_LL24	19.4139	-	0	0	0
Chr1	27339199	27339208	8GFP_LL24	27.6989	-	0	0	0
Chr1	27339209	27339218	8GFP_LL24	10.0595	-	0	0	0
Chr1	27339672	27339681	8GFP_LL24	41.6073	-	0	0	0
Chr1	27339773	27339782	8GFP_LL24	17.9273	-	0	0	0
Chr1	27339825	27339834	8GFP_LL24	42.0313	-	0	0	0
Chr1	27339873	27339882	8GFP_LL24	22.5323	-	0	0	0
Chr1	27339952	27339961	8GFP_LL24	14.8572	-	0	0	0
Chr1	27348639	27348648	8GFP_LL24	84.026	+	0	0	0
Chr1	27348657	27348666	8GFP_LL24	12.4842	+	1	1	2
Chr1	27348660	27348669	8GFP_LL24	126.043	+	1	1	2
Chr1	27348747	27348756	8GFP_LL24	65.5095	+	0	0	0
Chr1	27348750	27348759	8GFP_LL24	165.272	+	0	0	0
Chr1	27439513	27439522	8GFP_LL24	30.1243	+	0	0	0
Chr1	27440190	27440199	8GFP_LL24	48.3783	+	0	0	0
Chr1	27688157	27688166	8GFP_LL24	26.9152	+	0	0	0
Chr1	27787649	27787658	8GFP_LL24	11.8621	+	0	0	0
Chr1	27787689	27787698	8GFP_LL24	11.629	+	0	0	0
Chr1	27984710	27984719	8GFP_LL24	183.642	-	1	1	2
Chr1	27984721	27984730	8GFP_LL24	138.58	-	0	0	0
Chr1	27992624	27992633	8GFP_LL24	12.279	+	0	0	0
Chr1	27992930	27992939	8GFP_LL24	24.8957	+	0	0	0
Chr1	28212210	28212219	8GFP_LL24	49.1009	+	0	0	0
Chr1	28212626	28212635	8GFP_LL24	17.5515	+	0	0	0
Chr1	28212655	28212664	8GFP_LL24	12.5744	+	0	0	0
Chr1	28272408	28272417	8GFP_LL24	28.3379	+	0	0	0
Chr1	28548140	28548149	8GFP_LL24	20.576	-	0	0	0
Chr1	28554087	28554096	8GFP_LL24	39.6911	-	0	0	0
Chr1	28581028	28581037	8GFP_LL24	69.9099	-	0	0	0
Chr1	28581038	28581047	8GFP_LL24	12.1165	-	0	0	0
Chr1	28889377	28889386	8GFP_LL24	14.3143	+	0	0	0
Chr1	28889382	28889391	8GFP_LL24	141.954	+	0	0	0
Chr1	28889448	28889457	8GFP_LL24	15.2016	+	0	0	0
Chr1	28889558	28889567	8GFP_LL24	42.2872	+	0	0	0
Chr1	28920841	28920850	8GFP_LL24	10.702	-	0	0	0
Chr1	28920851	28920860	8GFP_LL24	25.9476	-	0	0	0
Chr1	28920867	28920876	8GFP_LL24	28.8518	-	0	0	0
Chr1	29002232	29002241	8GFP_LL24	206.352	-	1	1	2
Chr1	29346120	29346129	8GFP_LL24	36.7793	+	0	0	0
Chr1	29346882	29346891	8GFP_LL24	39.444	+	0	0	0
Chr1	29346957	29346966	8GFP_LL24	37.0196	+	0	0	0
Chr1	29422224	29422233	8GFP_LL24	33.0208	+	0	0	0
Chr1	29422296	29422305	8GFP_LL24	115.062	+	0	0	0
Chr1	29422315	29422324	8GFP_LL24	63.5418	+	0	0	0
Chr1	29422317	29422326	8GFP_LL24	23.0719	+	0	0	0
Chr1	29428080	29428089	8GFP_LL24	73.6304	+	0	0	0
Chr1	29576084	29576093	8GFP_LL24	10.7347	+	0	0	0
Chr1	29577508	29577517	8GFP_LL24	18.9653	+	0	0	0
Chr1	29637017	29637026	8GFP_LL24	13.2599	-	0	0	0
Chr1	29638499	29638508	8GFP_LL24	45.4821	-	0	0	0
Chr1	29641972	29641981	8GFP_LL24	19.0877	-	0	0	0
Chr1	29641974	29641983	8GFP_LL24	14.5046	-	0	0	0
Chr1	29736058	29736067	8GFP_LL24	10.4038	+	0	0	0
Chr1	29736088	29736097	8GFP_LL24	62.0988	+	0	0	0
Chr1	29736103	29736112	8GFP_LL24	99.8613	+	0	0	0
Chr1	29736128	29736137	8GFP_LL24	205.221	+	0	1	1
Chr1	29736218	29736227	8GFP_LL24	86.6824	+	0	0	0
Chr1	29736334	29736343	8GFP_LL24	152.312	+	0	0	0
Chr1	29736350	29736359	8GFP_LL24	90.6571	+	0	0	0
Chr1	29736479	29736488	8GFP_LL24	60.3805	+	0	0	0
Chr1	29736488	29736497	8GFP_LL24	221.129	+	0	1	1
Chr1	29736513	29736522	8GFP_LL24	49.4756	+	0	0	0
Chr1	29736527	29736536	8GFP_LL24	12.2603	+	0	0	0
Chr1	29736631	29736640	8GFP_LL24	220.138	+	0	0	0
Chr1	29736634	29736643	8GFP_LL24	31.5038	+	0	0	0
Chr1	29736636	29736645	8GFP_LL24	155.644	+	0	0	0
Chr1	29736822	29736831	8GFP_LL24	387.838	+	0	0	0
Chr1	29736834	29736843	8GFP_LL24	38.0352	+	0	0	0
Chr1	29736877	29736886	8GFP_LL24	358.596	+	0	1	1
Chr1	29911358	29911367	8GFP_LL24	122.649	-	0	0	0
Chr1	29911364	29911373	8GFP_LL24	15.8002	-	0	0	0
Chr1	29911455	29911464	8GFP_LL24	40.5699	-	0	0	0
Chr1	29911475	29911484	8GFP_LL24	55.7401	-	0	0	0
Chr1	29911541	29911550	8GFP_LL24	63.2643	-	0	0	0
Chr1	29911657	29911666	8GFP_LL24	53.8171	-	0	0	0
Chr1	29911770	29911779	8GFP_LL24	30.5613	-	0	0	0
Chr1	30041376	30041385	8GFP_LL24	11.2618	-	0	0	0
Chr1	30081130	30081139	8GFP_LL24	27.5111	+	0	0	0
Chr1	30081190	30081199	8GFP_LL24	105.603	+	0	0	0
Chr1	30084018	30084027	8GFP_LL24	200.678	-	0	1	1
Chr1	30084027	30084036	8GFP_LL24	201.731	-	1	1	2
Chr1	30084030	30084039	8GFP_LL24	201.099	-	1	1	2
Chr1	30242905	30242914	8GFP_LL24	21.5378	+	0	0	0
Chr1	30242946	30242955	8GFP_LL24	16.3056	+	0	0	0
Chr1	30404369	30404378	8GFP_LL24	28.4765	-	0	0	0
Chr1	30404485	30404494	8GFP_LL24	15.9427	-	0	0	0
Chr1	30404509	30404518	8GFP_LL24	23.1896	-	0	0	0
Chr2	133967	133976	8GFP_LL24	33.6785	-	0	0	0
Chr2	385396	385405	8GFP_LL24	50.2386	+	0	0	0
Chr2	385417	385426	8GFP_LL24	11.502	+	0	0	0
Chr2	385422	385431	8GFP_LL24	26.5037	+	0	0	0
Chr2	1799396	1799405	8GFP_LL24	46.8059	-	0	0	0
Chr2	1799403	1799412	8GFP_LL24	15.191	-	0	0	0
Chr2	1799405	1799414	8GFP_LL24	40.2123	-	0	0	0
Chr2	1799413	1799422	8GFP_LL24	75.667	-	0	0	0
Chr2	1799460	1799469	8GFP_LL24	23.7688	-	0	0	0
Chr2	1799589	1799598	8GFP_LL24	13.0168	-	0	0	0
Chr2	1799611	1799620	8GFP_LL24	12.0922	-	0	0	0
Chr2	1799721	1799730	8GFP_LL24	33.7591	-	0	0	0
Chr2	1799730	1799739	8GFP_LL24	11.7408	-	0	0	0
Chr2	1799838	1799847	8GFP_LL24	37.3396	-	0	0	0
Chr2	1799861	1799870	8GFP_LL24	37.6203	-	0	0	0
Chr2	1800029	1800038	8GFP_LL24	16.7228	-	0	0	0
Chr2	1800046	1800055	8GFP_LL24	35.7945	-	0	0	0
Chr2	1800196	1800205	8GFP_LL24	12.9386	-	0	0	0
Chr2	1800298	1800307	8GFP_LL24	50.7757	-	0	0	0
Chr2	1800380	1800389	8GFP_LL24	14.031	-	0	0	0
Chr2	1823380	1823389	8GFP_LL24	110.676	-	0	0	0
Chr2	1823418	1823427	8GFP_LL24	25.5406	-	0	0	0
Chr2	1823426	1823435	8GFP_LL24	148.307	-	0	0	0
Chr2	1823473	1823482	8GFP_LL24	60.7741	-	0	0	0
Chr2	1823475	1823484	8GFP_LL24	89.2093	-	0	0	0
Chr2	1823488	1823497	8GFP_LL24	10.847	-	0	0	0
Chr2	1823624	1823633	8GFP_LL24	15.2803	-	0	0	0
Chr2	1823734	1823743	8GFP_LL24	53.4393	-	0	0	0
Chr2	1823851	1823860	8GFP_LL24	38.9287	-	0	0	0
Chr2	1823869	1823878	8GFP_LL24	20.9919	-	0	0	0
Chr2	1823874	1823883	8GFP_LL24	65.0544	-	0	0	0
Chr2	1823927	1823936	8GFP_LL24	19.7659	-	0	0	0
Chr2	1824059	1824068	8GFP_LL24	39.0683	-	0	0	0
Chr2	1824193	1824202	8GFP_LL24	18.2672	-	0	0	0
Chr2	1824198	1824207	8GFP_LL24	26.6768	-	0	0	0
Chr2	1824278	1824287	8GFP_LL24	55.3615	-	0	0	0
Chr2	1824296	1824305	8GFP_LL24	16.4965	-	0	0	0
Chr2	1824300	1824309	8GFP_LL24	58.7144	-	0	0	0
Chr2	1824361	1824370	8GFP_LL24	14.3208	-	0	0	0
Chr2	1824366	1824375	8GFP_LL24	13.4114	-	0	0	0
Chr2	1824383	1824392	8GFP_LL24	18.6804	-	0	0	0
Chr2	1966825	1966834	8GFP_LL24	12.7571	+	0	0	0
Chr2	1966851	1966860	8GFP_LL24	14.9466	+	0	0	0
Chr2	1966876	1966885	8GFP_LL24	109.099	+	0	0	0
Chr2	1966899	1966908	8GFP_LL24	66.8581	+	0	0	0
Chr2	1967799	1967808	8GFP_LL24	16.9422	+	0	0	0
Chr2	1967925	1967934	8GFP_LL24	20.9982	+	0	0	0
Chr2	1967953	1967962	8GFP_LL24	124.098	+	0	0	0
Chr2	1967968	1967977	8GFP_LL24	122.586	+	0	0	0
Chr2	1967977	1967986	8GFP_LL24	52.0782	+	0	0	0
Chr2	2026161	2026170	8GFP_LL24	14.5643	+	0	0	0
Chr2	2026170	2026179	8GFP_LL24	91.7688	+	0	0	0
Chr2	2026226	2026235	8GFP_LL24	10.3906	+	0	0	0
Chr2	2026242	2026251	8GFP_LL24	209.409	+	0	1	1
Chr2	2026254	2026263	8GFP_LL24	50.3323	+	0	0	0
Chr2	2026265	2026274	8GFP_LL24	60.6189	+	0	0	0
Chr2	2026558	2026567	8GFP_LL24	16.9406	+	0	0	0
Chr2	2026568	2026577	8GFP_LL24	10.9028	+	0	0	0
Chr2	2026803	2026812	8GFP_LL24	34.8317	+	0	0	0
Chr2	2026812	2026821	8GFP_LL24	15.0498	+	0	0	0
Chr2	2026835	2026844	8GFP_LL24	18.5019	+	0	0	0
Chr2	2026861	2026870	8GFP_LL24	32.2899	+	0	0	0
Chr2	2026932	2026941	8GFP_LL24	12.5363	+	0	0	0
Chr2	2027034	2027043	8GFP_LL24	18.541	+	0	0	0
Chr2	2027043	2027052	8GFP_LL24	60.4685	+	0	0	0
Chr2	2027063	2027072	8GFP_LL24	18.3906	+	0	0	0
Chr2	2184611	2184620	8GFP_LL24	124.974	-	0	1	1
Chr2	2184643	2184652	8GFP_LL24	40.3767	-	0	0	0
Chr2	2184704	2184713	8GFP_LL24	10.19	-	0	0	0
Chr2	2184707	2184716	8GFP_LL24	58.4832	-	0	0	0
Chr2	2587711	2587720	8GFP_LL24	42.7192	-	0	0	0
Chr2	2587805	2587814	8GFP_LL24	268.31	-	0	1	1
Chr2	2587810	2587819	8GFP_LL24	273.299	-	0	0	0
Chr2	2587812	2587821	8GFP_LL24	43.9334	-	0	0	0
Chr2	2587925	2587934	8GFP_LL24	93.5534	-	0	0	0
Chr2	2587931	2587940	8GFP_LL24	232.11	-	0	0	0
Chr2	2587941	2587950	8GFP_LL24	173.295	-	0	0	0
Chr2	2588022	2588031	8GFP_LL24	17.2016	-	0	0	0
Chr2	2588208	2588217	8GFP_LL24	228.048	-	1	0	1
Chr2	2588257	2588266	8GFP_LL24	22.8658	-	0	0	0
Chr2	2588270	2588279	8GFP_LL24	94.285	-	0	0	0
Chr2	3740882	3740891	8GFP_LL24	10.0549	-	0	0	0
Chr2	3740929	3740938	8GFP_LL24	87.0147	+	0	0	0
Chr2	4311298	4311307	8GFP_LL24	20.0315	-	0	0	0
Chr2	5540095	5540104	8GFP_LL24	28.5628	-	0	0	0
Chr2	5540735	5540744	8GFP_LL24	29.8176	-	0	0	0
Chr2	5540860	5540869	8GFP_LL24	16.5643	-	0	0	0
Chr2	5541236	5541245	8GFP_LL24	20.1297	-	0	0	0
Chr2	6812721	6812730	8GFP_LL24	47.5543	+	0	0	0
Chr2	7051171	7051180	8GFP_LL24	21.6015	+	0	0	0
Chr2	7051357	7051366	8GFP_LL24	12.5242	+	0	0	0
Chr2	7837105	7837114	8GFP_LL24	23.617	+	0	0	0
Chr2	8223536	8223545	8GFP_LL24	15.3871	+	0	0	0
Chr2	8736803	8736812	8GFP_LL24	20.1879	+	0	0	0
Chr2	8736942	8736951	8GFP_LL24	23.5891	+	0	0	0
Chr2	8737581	8737590	8GFP_LL24	34.3905	+	0	0	0
Chr2	8737665	8737674	8GFP_LL24	20.4304	+	0	0	0
Chr2	8737675	8737684	8GFP_LL24	54.0276	+	0	0	0
Chr2	8737679	8737688	8GFP_LL24	24.4838	+	0	0	0
Chr2	8737681	8737690	8GFP_LL24	36.2033	+	0	0	0
Chr2	8802186	8802195	8GFP_LL24	179.8	+	0	0	0
Chr2	8931891	8931900	8GFP_LL24	56.9764	-	0	1	1
Chr2	8931895	8931904	8GFP_LL24	12.1717	-	0	1	1
Chr2	9128392	9128401	8GFP_LL24	25.1474	-	0	0	0
Chr2	9128498	9128507	8GFP_LL24	15.6226	-	0	0	0
Chr2	9128603	9128612	8GFP_LL24	16.8621	-	0	0	0
Chr2	9128687	9128696	8GFP_LL24	19.6397	-	0	0	0
Chr2	9128937	9128946	8GFP_LL24	26.2944	-	0	0	0
Chr2	9129396	9129405	8GFP_LL24	32.5436	-	0	0	0
Chr2	9129398	9129407	8GFP_LL24	46.1632	-	0	0	0
Chr2	9130182	9130191	8GFP_LL24	23.0176	-	0	0	0
Chr2	9270698	9270707	8GFP_LL24	30.6545	-	0	0	0
Chr2	9465601	9465610	8GFP_LL24	113.499	-	0	0	0
Chr2	9465613	9465622	8GFP_LL24	46.9666	-	1	1	2
Chr2	9465616	9465625	8GFP_LL24	195.551	-	1	1	2
Chr2	9786407	9786416	8GFP_LL24	31.8461	+	0	0	0
Chr2	9786461	9786470	8GFP_LL24	25.0698	+	0	0	0
Chr2	9786624	9786633	8GFP_LL24	11.6711	+	0	0	0
Chr2	9786886	9786895	8GFP_LL24	35.934	+	0	0	0
Chr2	9829554	9829563	8GFP_LL24	23.3817	-	0	1	1
Chr2	9829672	9829681	8GFP_LL24	20.4833	-	0	0	0
Chr2	9830298	9830307	8GFP_LL24	12.3011	-	0	0	0
Chr2	9842510	9842519	8GFP_LL24	32.3107	+	0	0	0
Chr2	9844451	9844460	8GFP_LL24	27.1443	+	0	0	0
Chr2	9925279	9925288	8GFP_LL24	16.4042	+	0	0	0
Chr2	10135768	10135777	8GFP_LL24	29.9764	-	0	0	0
Chr2	10609818	10609827	8GFP_LL24	19.7609	+	0	0	0
Chr2	10668307	10668316	8GFP_LL24	14.0736	+	0	0	0
Chr2	10739876	10739885	8GFP_LL24	60.7782	+	0	0	0
Chr2	10739878	10739887	8GFP_LL24	19.532	+	0	0	0
Chr2	10830798	10830807	8GFP_LL24	38.7408	-	0	0	0
Chr2	10856473	10856482	8GFP_LL24	50.6396	+	0	0	0
Chr2	10856476	10856485	8GFP_LL24	17.6141	+	0	0	0
Chr2	10856486	10856495	8GFP_LL24	125.234	+	0	0	0
Chr2	10856512	10856521	8GFP_LL24	33.4586	+	0	0	0
Chr2	10856548	10856557	8GFP_LL24	83.8259	+	0	0	0
Chr2	10856761	10856770	8GFP_LL24	137.423	+	0	0	0
Chr2	10856818	10856827	8GFP_LL24	38.886	+	0	0	0
Chr2	10856890	10856899	8GFP_LL24	17.4947	+	0	0	0
Chr2	10856955	10856964	8GFP_LL24	54.4896	+	0	0	0
Chr2	10857020	10857029	8GFP_LL24	12.4566	+	0	0	0
Chr2	10857046	10857055	8GFP_LL24	21.4102	+	0	0	0
Chr2	11109230	11109239	8GFP_LL24	36.3662	-	0	0	0
Chr2	11113338	11113347	8GFP_LL24	15.6029	-	0	0	0
Chr2	11270228	11270237	8GFP_LL24	20.0518	+	0	0	0
Chr2	11270245	11270254	8GFP_LL24	15.8194	+	0	0	0
Chr2	11270256	11270265	8GFP_LL24	22.8037	+	0	0	0
Chr2	11270394	11270403	8GFP_LL24	28.0778	+	0	0	0
Chr2	11270413	11270422	8GFP_LL24	14.9708	+	0	0	0
Chr2	11270460	11270469	8GFP_LL24	46.3369	+	0	0	0
Chr2	11270477	11270486	8GFP_LL24	12.7331	+	0	0	0
Chr2	11270553	11270562	8GFP_LL24	19.1242	+	0	0	0
Chr2	11270680	11270689	8GFP_LL24	14.5593	+	0	0	0
Chr2	11270784	11270793	8GFP_LL24	23.627	+	0	0	0
Chr2	11270836	11270845	8GFP_LL24	78.9937	+	0	0	0
Chr2	11764590	11764599	8GFP_LL24	23.2562	-	0	0	0
Chr2	12638190	12638199	8GFP_LL24	290.997	-	1	1	2
Chr2	12881616	12881625	8GFP_LL24	708.396	+	1	1	2
Chr2	12881620	12881629	8GFP_LL24	708.396	+	1	1	2
Chr2	12975886	12975895	8GFP_LL24	78.1798	-	0	0	0
Chr2	12975943	12975952	8GFP_LL24	17.6524	-	0	0	0
Chr2	12993748	12993757	8GFP_LL24	14.1909	-	0	0	0
Chr2	13003643	13003652	8GFP_LL24	19.5589	-	0	0	0
Chr2	13003645	13003654	8GFP_LL24	10.4541	-	0	0	0
Chr2	13005410	13005419	8GFP_LL24	14.5672	-	0	0	0
Chr2	13019197	13019206	8GFP_LL24	33.2881	-	0	0	0
Chr2	13019199	13019208	8GFP_LL24	11.2452	-	0	0	0
Chr2	13019209	13019218	8GFP_LL24	18.2224	-	0	0	0
Chr2	13019244	13019253	8GFP_LL24	134.816	-	0	0	0
Chr2	13019258	13019267	8GFP_LL24	226.797	-	0	1	1
Chr2	13019297	13019306	8GFP_LL24	12.7896	-	0	0	0
Chr2	13019330	13019339	8GFP_LL24	82.5234	-	0	0	0
Chr2	13019332	13019341	8GFP_LL24	58.0394	-	0	0	0
Chr2	13019368	13019377	8GFP_LL24	66.9034	-	0	0	0
Chr2	13019380	13019389	8GFP_LL24	18.2698	-	0	0	0
Chr2	13019486	13019495	8GFP_LL24	13.0589	-	0	0	0
Chr2	13019588	13019597	8GFP_LL24	25.6451	-	0	0	0
Chr2	13019958	13019967	8GFP_LL24	10.7594	-	0	0	0
Chr2	13019991	13020000	8GFP_LL24	36.5227	-	0	0	0
Chr2	13020030	13020039	8GFP_LL24	20.1105	-	0	0	0
Chr2	13020037	13020046	8GFP_LL24	44.9598	-	0	0	0
Chr2	13020039	13020048	8GFP_LL24	42.8003	-	0	0	0
Chr2	13020079	13020088	8GFP_LL24	62.7928	-	0	0	0
Chr2	13176063	13176072	8GFP_LL24	18.0012	+	0	0	0
Chr2	13176978	13176987	8GFP_LL24	13.7731	+	0	0	0
Chr2	13177063	13177072	8GFP_LL24	13.0405	+	0	0	0
Chr2	13271962	13271971	8GFP_LL24	149.722	-	0	1	1
Chr2	13450346	13450355	8GFP_LL24	24.504	+	0	0	0
Chr2	13863757	13863766	8GFP_LL24	79.6397	-	0	1	1
Chr2	13863767	13863776	8GFP_LL24	16.167	-	0	0	0
Chr2	13864580	13864589	8GFP_LL24	24.409	-	0	0	0
Chr2	14174487	14174496	8GFP_LL24	44.542	+	0	0	0
Chr2	14352222	14352231	8GFP_LL24	17.0746	+	0	0	0
Chr2	14352230	14352239	8GFP_LL24	20.9576	+	0	0	0
Chr2	14355176	14355185	8GFP_LL24	169.782	+	1	1	2
Chr2	14522616	14522625	8GFP_LL24	56.4855	-	0	0	0
Chr2	14522620	14522629	8GFP_LL24	15.3876	-	0	0	0
Chr2	14522623	14522632	8GFP_LL24	293.01	-	0	0	0
Chr2	14522785	14522794	8GFP_LL24	14.158	-	0	0	0
Chr2	14522795	14522804	8GFP_LL24	22.361	-	0	0	0
Chr2	14522827	14522836	8GFP_LL24	43.8807	-	0	1	1
Chr2	14522830	14522839	8GFP_LL24	109.295	-	0	1	1
Chr2	14522835	14522844	8GFP_LL24	18.5771	-	0	0	0
Chr2	14522843	14522852	8GFP_LL24	13.8648	-	0	0	0
Chr2	14522946	14522955	8GFP_LL24	19.0608	-	0	0	0
Chr2	14523121	14523130	8GFP_LL24	132.237	-	0	0	0
Chr2	14523433	14523442	8GFP_LL24	123.423	-	0	0	0
Chr2	14523472	14523481	8GFP_LL24	110.978	-	0	0	0
Chr2	14523482	14523491	8GFP_LL24	20.2526	-	0	0	0
Chr2	14523487	14523496	8GFP_LL24	16.8714	-	0	0	0
Chr2	14523500	14523509	8GFP_LL24	40.7614	-	0	0	0
Chr2	14523502	14523511	8GFP_LL24	50.2996	-	0	0	0
Chr2	14523512	14523521	8GFP_LL24	124.108	-	0	0	0
Chr2	14523556	14523565	8GFP_LL24	16.8233	-	0	0	0
Chr2	14523558	14523567	8GFP_LL24	17.9847	-	0	0	0
Chr2	14525494	14525503	8GFP_LL24	25.7495	+	0	0	0
Chr2	14525636	14525645	8GFP_LL24	15.5575	+	0	0	0
Chr2	14525676	14525685	8GFP_LL24	37.1959	+	0	0	0
Chr2	14525705	14525714	8GFP_LL24	17.4533	+	0	0	0
Chr2	14532766	14532775	8GFP_LL24	10.8901	-	0	0	0
Chr2	14532771	14532780	8GFP_LL24	17.9642	-	0	0	0
Chr2	14534032	14534041	8GFP_LL24	16.6011	-	0	0	0
Chr2	14534169	14534178	8GFP_LL24	26.0402	-	0	0	0
Chr2	14891254	14891263	8GFP_LL24	67.3802	+	0	0	0
Chr2	14891260	14891269	8GFP_LL24	12.8323	+	0	0	0
Chr2	14891294	14891303	8GFP_LL24	12.0254	+	0	0	0
Chr2	14892088	14892097	8GFP_LL24	13.0604	+	0	0	0
Chr2	14892100	14892109	8GFP_LL24	29.0771	+	0	0	0
Chr2	14894409	14894418	8GFP_LL24	54.4542	-	0	0	0
Chr2	14894420	14894429	8GFP_LL24	124.093	-	1	1	2
Chr2	14894563	14894572	8GFP_LL24	72.1154	-	0	1	1
Chr2	14894731	14894740	8GFP_LL24	100.276	-	0	1	1
Chr2	14894736	14894745	8GFP_LL24	24.0615	-	0	0	0
Chr2	14894765	14894774	8GFP_LL24	73.9603	-	0	0	0
Chr2	14894793	14894802	8GFP_LL24	101.477	-	0	0	0
Chr2	15029619	15029628	8GFP_LL24	35.0491	-	0	0	0
Chr2	15029869	15029878	8GFP_LL24	112.902	-	1	1	2
Chr2	15029909	15029918	8GFP_LL24	71.6299	-	0	0	0
Chr2	15030036	15030045	8GFP_LL24	87.5913	-	0	0	0
Chr2	15030170	15030179	8GFP_LL24	30.5722	-	0	0	0
Chr2	15559213	15559222	8GFP_LL24	15.6143	-	0	0	0
Chr2	15634635	15634644	8GFP_LL24	18.7886	-	0	0	0
Chr2	15890126	15890135	8GFP_LL24	12.6357	-	0	0	0
Chr2	15890431	15890440	8GFP_LL24	22.0831	-	0	1	1
Chr2	15890434	15890443	8GFP_LL24	51.6037	-	0	1	1
Chr2	15916811	15916820	8GFP_LL24	287.666	+	1	1	2
Chr2	15981504	15981513	8GFP_LL24	16.9584	+	0	0	0
Chr2	16012420	16012429	8GFP_LL24	46.3327	+	0	0	0
Chr2	16130502	16130511	8GFP_LL24	48.1698	+	0	0	0
Chr2	16130554	16130563	8GFP_LL24	14.3252	+	0	0	0
Chr2	16130728	16130737	8GFP_LL24	28.4301	+	0	0	0
Chr2	16130927	16130936	8GFP_LL24	82.3245	+	0	0	0
Chr2	16131027	16131036	8GFP_LL24	88.4775	+	0	1	1
Chr2	16131036	16131045	8GFP_LL24	16.0003	+	0	0	0
Chr2	16131057	16131066	8GFP_LL24	48.5643	+	0	0	0
Chr2	16131076	16131085	8GFP_LL24	28.1799	+	0	0	0
Chr2	16131084	16131093	8GFP_LL24	13.5735	+	0	0	0
Chr2	16293439	16293448	8GFP_LL24	24.7693	+	0	0	0
Chr2	16570819	16570828	8GFP_LL24	161.479	-	0	0	0
Chr2	16570826	16570835	8GFP_LL24	281.451	-	0	0	0
Chr2	16570848	16570857	8GFP_LL24	139.02	-	0	0	0
Chr2	16570851	16570860	8GFP_LL24	468.787	-	0	0	0
Chr2	16570857	16570866	8GFP_LL24	171.755	-	0	0	0
Chr2	16570960	16570969	8GFP_LL24	45.4315	-	0	0	0
Chr2	16571189	16571198	8GFP_LL24	38.7718	-	0	0	0
Chr2	16571192	16571201	8GFP_LL24	11.103	-	0	0	0
Chr2	16571316	16571325	8GFP_LL24	24.4242	-	0	0	0
Chr2	16571329	16571338	8GFP_LL24	46.0543	-	0	0	0
Chr2	16571405	16571414	8GFP_LL24	21.7404	-	0	0	0
Chr2	16571417	16571426	8GFP_LL24	27.4039	-	0	0	0
Chr2	16571438	16571447	8GFP_LL24	39.9826	-	0	0	0
Chr2	16571455	16571464	8GFP_LL24	10.7075	-	0	0	0
Chr2	16571465	16571474	8GFP_LL24	33.8985	-	0	0	0
Chr2	16571567	16571576	8GFP_LL24	61.7457	-	0	0	0
Chr2	16571618	16571627	8GFP_LL24	46.4339	-	0	0	0
Chr2	16571639	16571648	8GFP_LL24	47.5449	-	0	0	0
Chr2	16571717	16571726	8GFP_LL24	28.0306	-	0	0	0
Chr2	16571732	16571741	8GFP_LL24	34.2441	-	0	0	0
Chr2	16571734	16571743	8GFP_LL24	18.6989	-	0	0	0
Chr2	16571770	16571779	8GFP_LL24	11.6382	-	0	0	0
Chr2	16571854	16571863	8GFP_LL24	67.3278	-	0	0	0
Chr2	16571907	16571916	8GFP_LL24	20.4495	-	0	0	0
Chr2	16571995	16572004	8GFP_LL24	51.0168	-	0	0	0
Chr2	16572180	16572189	8GFP_LL24	30.5839	-	0	0	0
Chr2	16572187	16572196	8GFP_LL24	28.3118	-	0	0	0
Chr2	16572357	16572366	8GFP_LL24	65.2843	-	0	0	0
Chr2	16572372	16572381	8GFP_LL24	130.314	-	0	0	0
Chr2	16572374	16572383	8GFP_LL24	115.225	-	0	0	0
Chr2	16572502	16572511	8GFP_LL24	15.0142	-	0	0	0
Chr2	16572517	16572526	8GFP_LL24	26.5015	-	0	0	0
Chr2	16572532	16572541	8GFP_LL24	11.1446	-	0	0	0
Chr2	16572546	16572555	8GFP_LL24	70.845	-	0	0	0
Chr2	16572604	16572613	8GFP_LL24	15.8213	-	0	0	0
Chr2	16572631	16572640	8GFP_LL24	26.9187	-	0	0	0
Chr2	16572637	16572646	8GFP_LL24	28.0947	-	0	0	0
Chr2	16572685	16572694	8GFP_LL24	107.168	-	0	0	0
Chr2	16572694	16572703	8GFP_LL24	57.9314	-	0	0	0
Chr2	16572698	16572707	8GFP_LL24	51.1587	-	0	0	0
Chr2	16572767	16572776	8GFP_LL24	17.3294	-	0	0	0
Chr2	16572779	16572788	8GFP_LL24	20.8181	-	0	0	0
Chr2	16572791	16572800	8GFP_LL24	24.752	-	0	0	0
Chr2	16572797	16572806	8GFP_LL24	38.233	-	0	0	0
Chr2	16573326	16573335	8GFP_LL24	95.6069	-	0	0	0
Chr2	16573348	16573357	8GFP_LL24	83.7275	-	0	0	0
Chr2	16573390	16573399	8GFP_LL24	15.0294	-	0	0	0
Chr2	16573413	16573422	8GFP_LL24	14.0629	-	0	0	0
Chr2	16573421	16573430	8GFP_LL24	13.3109	-	0	0	0
Chr2	16701669	16701678	8GFP_LL24	31.9666	-	0	0	0
Chr2	16701681	16701690	8GFP_LL24	18.2749	-	0	0	0
Chr2	16701838	16701847	8GFP_LL24	24.4693	-	0	0	0
Chr2	16964294	16964303	8GFP_LL24	11.3408	-	0	0	0
Chr2	17135847	17135856	8GFP_LL24	45.3171	+	0	0	0
Chr2	17135854	17135863	8GFP_LL24	13.8788	+	0	0	0
Chr2	17136607	17136616	8GFP_LL24	55.6428	+	0	0	0
Chr2	17136772	17136781	8GFP_LL24	64.1017	+	0	0	0
Chr2	17136778	17136787	8GFP_LL24	13.4751	+	0	0	0
Chr2	17138082	17138091	8GFP_LL24	68.869	+	0	0	0
Chr2	17139397	17139406	8GFP_LL24	12.1729	+	0	0	0
Chr2	17139469	17139478	8GFP_LL24	17.658	+	0	0	0
Chr2	17139573	17139582	8GFP_LL24	53.4334	+	0	0	0
Chr2	17139579	17139588	8GFP_LL24	11.4914	+	0	0	0
Chr2	17224602	17224611	8GFP_LL24	134.108	+	0	0	0
Chr2	17224702	17224711	8GFP_LL24	155.753	+	0	0	0
Chr2	17224771	17224780	8GFP_LL24	50.4499	+	0	0	0
Chr2	17269293	17269302	8GFP_LL24	33.1887	+	0	0	0
Chr2	17269383	17269392	8GFP_LL24	15.4807	+	0	0	0
Chr2	17269385	17269394	8GFP_LL24	35.7046	+	0	0	0
Chr2	17269725	17269734	8GFP_LL24	46.6844	+	0	0	0
Chr2	17269742	17269751	8GFP_LL24	44.0594	+	0	0	0
Chr2	17269759	17269768	8GFP_LL24	13.4458	+	0	0	0
Chr2	17269782	17269791	8GFP_LL24	17.3235	+	0	0	0
Chr2	17269902	17269911	8GFP_LL24	28.8591	+	0	0	0
Chr2	17270031	17270040	8GFP_LL24	46.6258	+	0	0	0
Chr2	17270161	17270170	8GFP_LL24	27.6633	+	0	0	0
Chr2	17270355	17270364	8GFP_LL24	20.3563	+	0	0	0
Chr2	17270360	17270369	8GFP_LL24	32.5165	+	0	0	0
Chr2	17270402	17270411	8GFP_LL24	12.7526	+	0	0	0
Chr2	17270434	17270443	8GFP_LL24	15.2581	+	0	0	0
Chr2	17270441	17270450	8GFP_LL24	43.7818	+	0	0	0
Chr2	17894867	17894876	8GFP_LL24	27.2136	+	0	0	0
Chr2	17895633	17895642	8GFP_LL24	13.017	+	0	0	0
Chr2	18018255	18018264	8GFP_LL24	18.3412	-	0	0	0
Chr2	18018260	18018269	8GFP_LL24	51.1436	-	0	0	0
Chr2	18018300	18018309	8GFP_LL24	16.5457	-	0	0	0
Chr2	18018342	18018351	8GFP_LL24	99.458	-	0	0	0
Chr2	18018507	18018516	8GFP_LL24	73.9224	-	0	0	0
Chr2	18018593	18018602	8GFP_LL24	114.242	-	0	1	1
Chr2	18018598	18018607	8GFP_LL24	23.7518	-	0	0	0
Chr2	18569939	18569948	8GFP_LL24	637.318	+	1	1	2
Chr2	18569945	18569954	8GFP_LL24	116.595	+	0	0	0
Chr2	18587119	18587128	8GFP_LL24	13.6234	-	0	0	0
Chr2	18587132	18587141	8GFP_LL24	27.1587	-	0	0	0
Chr2	18587250	18587259	8GFP_LL24	22.5249	-	0	0	0
Chr2	18587259	18587268	8GFP_LL24	20.1064	-	0	0	0
Chr2	18626377	18626386	8GFP_LL24	78.762	+	0	0	0
Chr2	18626426	18626435	8GFP_LL24	18.0012	+	0	0	0
Chr2	18626754	18626763	8GFP_LL24	10.988	+	0	0	0
Chr2	18626762	18626771	8GFP_LL24	41.5286	+	0	0	0
Chr2	18626772	18626781	8GFP_LL24	82.5604	+	0	0	0
Chr2	18626947	18626956	8GFP_LL24	22.1666	+	0	0	0
Chr2	18910489	18910498	8GFP_LL24	14.9047	+	0	0	0
Chr2	18911746	18911755	8GFP_LL24	16.6764	+	0	0	0
Chr2	18973452	18973461	8GFP_LL24	23.5866	+	0	0	0
Chr2	18973791	18973800	8GFP_LL24	23.0815	+	0	0	0
Chr2	18973927	18973936	8GFP_LL24	96.6879	+	0	0	0
Chr2	18973980	18973989	8GFP_LL24	36.4328	+	0	0	0
Chr2	18974222	18974231	8GFP_LL24	133.938	+	0	0	0
Chr2	18974237	18974246	8GFP_LL24	21.5311	+	0	0	0
Chr2	19136499	19136508	8GFP_LL24	22.8263	+	0	0	0
Chr2	19243686	19243695	8GFP_LL24	34.1864	+	0	0	0
Chr2	19243696	19243705	8GFP_LL24	52.5672	+	0	0	0
Chr2	19243699	19243708	8GFP_LL24	11.7956	+	0	0	0
Chr2	19243822	19243831	8GFP_LL24	22.6796	+	0	0	0
Chr2	19243842	19243851	8GFP_LL24	11.1139	+	0	0	0
Chr2	19243848	19243857	8GFP_LL24	50.2536	+	0	0	0
Chr2	19244214	19244223	8GFP_LL24	16.5576	+	0	0	0
Chr2	19244366	19244375	8GFP_LL24	20.2589	+	0	0	0
Chr2	19244383	19244392	8GFP_LL24	24.9574	+	0	0	0
Chr2	19244385	19244394	8GFP_LL24	15.5766	+	0	0	0
Chr2	19244697	19244706	8GFP_LL24	17.2417	+	0	0	0
Chr2	19244939	19244948	8GFP_LL24	21.3522	+	0	0	0
Chr2	19244941	19244950	8GFP_LL24	16.5855	+	0	0	0
Chr2	19244996	19245005	8GFP_LL24	13.9307	+	0	0	0
Chr2	19368577	19368586	8GFP_LL24	12.4068	+	0	0	0
Chr2	19446838	19446847	8GFP_LL24	13.8233	+	0	0	0
Chr2	19446858	19446867	8GFP_LL24	20.9059	+	0	0	0
Chr2	19446860	19446869	8GFP_LL24	38.8191	+	0	0	0
Chr2	19447230	19447239	8GFP_LL24	19.2394	+	0	0	0
Chr2	19447239	19447248	8GFP_LL24	17.538	+	0	0	0
Chr2	19447268	19447277	8GFP_LL24	28.1434	+	0	0	0
Chr2	19447345	19447354	8GFP_LL24	49.9419	+	0	0	0
Chr2	19447351	19447360	8GFP_LL24	30.4951	+	0	0	0
Chr2	19447390	19447399	8GFP_LL24	12.8412	+	0	0	0
Chr2	19474051	19474060	8GFP_LL24	10.3443	+	0	0	0
Chr2	19558301	19558310	8GFP_LL24	37.2221	+	0	0	0
Chr2	19558361	19558370	8GFP_LL24	37.374	+	0	0	0
Chr2	19558430	19558439	8GFP_LL24	32.4286	+	0	0	0
Chr2	19558442	19558451	8GFP_LL24	12.0451	+	0	0	0
Chr2	19558649	19558658	8GFP_LL24	18.6436	+	0	0	0
Chr2	19558918	19558927	8GFP_LL24	13.1472	+	0	0	0
Chr2	19558952	19558961	8GFP_LL24	19.412	+	0	0	0
Chr2	19559354	19559363	8GFP_LL24	39.1362	+	0	0	0
Chr2	19559405	19559414	8GFP_LL24	18.7605	+	0	0	0
Chr3	44247	44256	8GFP_LL24	11.7404	-	0	0	0
Chr3	44249	44258	8GFP_LL24	13.4154	-	0	0	0
Chr3	89258	89267	8GFP_LL24	24.9962	-	0	0	0
Chr3	194822	194831	8GFP_LL24	19.0487	-	0	0	0
Chr3	195065	195074	8GFP_LL24	102.966	-	0	0	0
Chr3	195219	195228	8GFP_LL24	33.9841	-	0	0	0
Chr3	195475	195484	8GFP_LL24	13.4576	-	0	0	0
Chr3	195502	195511	8GFP_LL24	22.2082	-	0	0	0
Chr3	195636	195645	8GFP_LL24	23.0258	-	0	0	0
Chr3	195638	195647	8GFP_LL24	14.0251	-	0	0	0
Chr3	196021	196030	8GFP_LL24	31.8597	-	0	0	0
Chr3	196038	196047	8GFP_LL24	11.3508	-	0	0	0
Chr3	196084	196093	8GFP_LL24	101.027	-	1	1	2
Chr3	196206	196215	8GFP_LL24	36.9254	-	0	0	0
Chr3	196237	196246	8GFP_LL24	13.1345	-	0	0	0
Chr3	196379	196388	8GFP_LL24	21.2882	-	0	0	0
Chr3	196428	196437	8GFP_LL24	33.0477	-	0	0	0
Chr3	196442	196451	8GFP_LL24	42.8394	-	0	0	0
Chr3	196684	196693	8GFP_LL24	24.2044	-	0	0	0
Chr3	197682	197691	8GFP_LL24	112.877	-	0	0	0
Chr3	197932	197941	8GFP_LL24	14.0983	-	0	0	0
Chr3	197944	197953	8GFP_LL24	31.6409	-	0	0	0
Chr3	197965	197974	8GFP_LL24	12.7953	-	0	0	0
Chr3	364172	364181	8GFP_LL24	29.4328	-	0	0	0
Chr3	509150	509159	8GFP_LL24	14.3874	+	0	0	0
Chr3	509159	509168	8GFP_LL24	19.4121	+	0	0	0
Chr3	509177	509186	8GFP_LL24	49.5453	+	0	0	0
Chr3	509310	509319	8GFP_LL24	60.7072	+	0	0	0
Chr3	509336	509345	8GFP_LL24	55.1751	+	0	0	0
Chr3	509352	509361	8GFP_LL24	14.9116	+	0	0	0
Chr3	509367	509376	8GFP_LL24	11.9909	+	0	0	0
Chr3	509809	509818	8GFP_LL24	13.6492	+	0	0	0
Chr3	509864	509873	8GFP_LL24	21.3431	+	0	0	0
Chr3	509915	509924	8GFP_LL24	12.2649	+	0	0	0
Chr3	509932	509941	8GFP_LL24	10.5877	+	0	0	0
Chr3	510239	510248	8GFP_LL24	43.2622	+	0	0	0
Chr3	511453	511462	8GFP_LL24	28.9182	+	0	0	0
Chr3	586106	586115	8GFP_LL24	11.7752	+	0	0	0
Chr3	586112	586121	8GFP_LL24	57.0787	+	0	1	1
Chr3	588448	588457	8GFP_LL24	65.8155	-	0	0	0
Chr3	589449	589458	8GFP_LL24	13.5918	-	0	0	0
Chr3	589463	589472	8GFP_LL24	12.2692	-	0	0	0
Chr3	616559	616568	8GFP_LL24	19.8858	+	0	0	0
Chr3	1167693	1167702	8GFP_LL24	38.1069	+	0	0	0
Chr3	1167954	1167963	8GFP_LL24	25.439	+	0	0	0
Chr3	1168416	1168425	8GFP_LL24	10.1508	+	0	0	0
Chr3	1285671	1285680	8GFP_LL24	27.7828	-	0	0	0
Chr3	1601373	1601382	8GFP_LL24	192.178	-	1	1	2
Chr3	1601378	1601387	8GFP_LL24	22.6571	-	0	0	0
Chr3	1601405	1601414	8GFP_LL24	191.191	-	0	1	1
Chr3	1615349	1615358	8GFP_LL24	10.7735	+	0	0	0
Chr3	1707773	1707782	8GFP_LL24	255.36	-	1	1	2
Chr3	1707785	1707794	8GFP_LL24	10.2049	-	0	0	0
Chr3	1707792	1707801	8GFP_LL24	200.933	-	0	0	0
Chr3	1707796	1707805	8GFP_LL24	108.482	-	0	0	0
Chr3	1738820	1738829	8GFP_LL24	49.8746	+	0	0	0
Chr3	1738823	1738832	8GFP_LL24	34.1101	+	0	0	0
Chr3	1738833	1738842	8GFP_LL24	50.3486	+	0	0	0
Chr3	1831427	1831436	8GFP_LL24	10.1943	-	0	0	0
Chr3	1831725	1831734	8GFP_LL24	13.1053	-	0	0	0
Chr3	1849225	1849234	8GFP_LL24	11.3026	+	0	0	0
Chr3	2104990	2104999	8GFP_LL24	50.8086	-	1	0	1
Chr3	2117399	2117408	8GFP_LL24	18.6988	-	0	0	0
Chr3	2117911	2117920	8GFP_LL24	12.0042	-	0	0	0
Chr3	2117953	2117962	8GFP_LL24	16.7063	-	0	0	0
Chr3	2178322	2178331	8GFP_LL24	55.2856	-	0	0	0
Chr3	2178329	2178338	8GFP_LL24	111.744	-	0	1	1
Chr3	2178333	2178342	8GFP_LL24	77.6995	-	0	1	1
Chr3	2253712	2253721	8GFP_LL24	21.3352	-	0	0	0
Chr3	2253715	2253724	8GFP_LL24	21.3376	-	0	0	0
Chr3	2285631	2285640	8GFP_LL24	106.969	+	1	1	2
Chr3	2297481	2297490	8GFP_LL24	17.7612	-	0	0	0
Chr3	2297483	2297492	8GFP_LL24	10.8497	-	0	0	0
Chr3	2297542	2297551	8GFP_LL24	19.1193	-	0	0	0
Chr3	2565849	2565858	8GFP_LL24	10.2572	+	0	0	0
Chr3	2605487	2605496	8GFP_LL24	11.2862	-	0	0	0
Chr3	2606138	2606147	8GFP_LL24	10.1595	-	0	0	0
Chr3	2606430	2606439	8GFP_LL24	13.3516	-	0	0	0
Chr3	2606916	2606925	8GFP_LL24	22.6405	-	0	0	0
Chr3	2606956	2606965	8GFP_LL24	14.4883	-	0	0	0
Chr3	2607739	2607748	8GFP_LL24	40.0514	-	0	0	0
Chr3	2717744	2717753	8GFP_LL24	22.64	+	0	0	0
Chr3	2717856	2717865	8GFP_LL24	18.8292	+	0	0	0
Chr3	2717858	2717867	8GFP_LL24	36.9187	+	0	0	0
Chr3	2717987	2717996	8GFP_LL24	10.9367	+	0	0	0
Chr3	2718037	2718046	8GFP_LL24	123.845	+	0	0	0
Chr3	2718108	2718117	8GFP_LL24	31.8566	+	0	0	0
Chr3	2718154	2718163	8GFP_LL24	34.3431	+	0	0	0
Chr3	2718156	2718165	8GFP_LL24	16.5149	+	0	0	0
Chr3	2718190	2718199	8GFP_LL24	14.696	+	0	0	0
Chr3	2718376	2718385	8GFP_LL24	13.3118	+	0	0	0
Chr3	2718420	2718429	8GFP_LL24	37.43	+	0	0	0
Chr3	2718553	2718562	8GFP_LL24	21.8215	+	0	0	0
Chr3	2718654	2718663	8GFP_LL24	13.5737	+	0	0	0
Chr3	2718687	2718696	8GFP_LL24	29.3543	+	0	0	0
Chr3	2718715	2718724	8GFP_LL24	18.0127	+	0	0	0
Chr3	2889528	2889537	8GFP_LL24	13.2704	-	0	0	0
Chr3	2889616	2889625	8GFP_LL24	11.2361	-	0	0	0
Chr3	2889813	2889822	8GFP_LL24	27.6056	-	0	0	0
Chr3	2917978	2917987	8GFP_LL24	32.9221	+	0	0	0
Chr3	2917992	2918001	8GFP_LL24	17.9021	+	0	0	0
Chr3	2918000	2918009	8GFP_LL24	45.2532	+	0	0	0
Chr3	3096242	3096251	8GFP_LL24	147.249	+	1	1	2
Chr3	3481319	3481328	8GFP_LL24	13.6735	+	0	0	0
Chr3	3481376	3481385	8GFP_LL24	16.1087	+	0	1	1
Chr3	3672139	3672148	8GFP_LL24	103.151	+	0	0	0
Chr3	3672147	3672156	8GFP_LL24	53.9859	+	0	0	0
Chr3	3672171	3672180	8GFP_LL24	17.7888	+	0	0	0
Chr3	3672230	3672239	8GFP_LL24	11.423	+	0	0	0
Chr3	3672239	3672248	8GFP_LL24	21.5911	+	0	0	0
Chr3	3673055	3673064	8GFP_LL24	14.472	+	0	0	0
Chr3	3673069	3673078	8GFP_LL24	37.4955	+	0	0	0
Chr3	3673076	3673085	8GFP_LL24	15.2633	+	0	0	0
Chr3	3673198	3673207	8GFP_LL24	27.3482	+	0	0	0
Chr3	3673212	3673221	8GFP_LL24	34.9112	+	0	0	0
Chr3	3673251	3673260	8GFP_LL24	12.4045	+	0	0	0
Chr3	3673393	3673402	8GFP_LL24	15.6462	+	0	0	0
Chr3	3673483	3673492	8GFP_LL24	25.6935	+	0	0	0
Chr3	3674022	3674031	8GFP_LL24	17.2958	+	0	0	0
Chr3	3674024	3674033	8GFP_LL24	10.7218	+	0	0	0
Chr3	3779480	3779489	8GFP_LL24	13.9827	-	0	0	0
Chr3	3995133	3995142	8GFP_LL24	22.7684	-	0	0	0
Chr3	3995139	3995148	8GFP_LL24	43.6349	-	0	1	1
Chr3	4061027	4061036	8GFP_LL24	45.8806	-	0	0	0
Chr3	4061055	4061064	8GFP_LL24	10.1779	-	0	0	0
Chr3	4061066	4061075	8GFP_LL24	24.3951	-	0	0	0
Chr3	4061072	4061081	8GFP_LL24	11.2505	-	0	0	0
Chr3	4062090	4062099	8GFP_LL24	36.8726	-	0	0	0
Chr3	4062850	4062859	8GFP_LL24	32.4952	-	0	0	0
Chr3	4063049	4063058	8GFP_LL24	32.641	-	0	0	0
Chr3	4063176	4063185	8GFP_LL24	24.8313	-	0	1	1
Chr3	4411398	4411407	8GFP_LL24	24.751	+	0	0	0
Chr3	4511260	4511269	8GFP_LL24	16.6438	+	0	0	0
Chr3	4515837	4515846	8GFP_LL24	16.1469	+	0	0	0
Chr3	4561098	4561107	8GFP_LL24	144.077	+	0	0	0
Chr3	4561104	4561113	8GFP_LL24	253.105	+	0	1	1
Chr3	4818999	4819008	8GFP_LL24	24.2303	+	0	0	0
Chr3	4820839	4820848	8GFP_LL24	19.5255	+	0	0	0
Chr3	4820853	4820862	8GFP_LL24	11.4396	+	0	0	0
Chr3	4820960	4820969	8GFP_LL24	21.4566	+	0	0	0
Chr3	4820964	4820973	8GFP_LL24	13.8031	+	0	0	0
Chr3	4821618	4821627	8GFP_LL24	32.7109	+	0	0	0
Chr3	4821620	4821629	8GFP_LL24	10.3653	+	0	0	0
Chr3	4822036	4822045	8GFP_LL24	97.9846	+	0	0	0
Chr3	4822097	4822106	8GFP_LL24	102.012	+	0	0	0
Chr3	4822117	4822126	8GFP_LL24	35.923	+	0	0	0
Chr3	4823039	4823048	8GFP_LL24	10.8001	+	0	0	0
Chr3	4823225	4823234	8GFP_LL24	17.5164	+	0	0	0
Chr3	4823229	4823238	8GFP_LL24	12.6714	+	0	0	0
Chr3	4823590	4823599	8GFP_LL24	41.767	+	0	0	0
Chr3	4824000	4824009	8GFP_LL24	12.4649	+	0	0	0
Chr3	4824012	4824021	8GFP_LL24	71.0797	+	0	0	0
Chr3	4824014	4824023	8GFP_LL24	14.5558	+	0	0	0
Chr3	4824093	4824102	8GFP_LL24	21.5025	+	0	0	0
Chr3	4824111	4824120	8GFP_LL24	65.1323	+	0	0	0
Chr3	4998171	4998180	8GFP_LL24	93.0954	+	1	1	2
Chr3	4998180	4998189	8GFP_LL24	53.3695	+	0	0	0
Chr3	5180698	5180707	8GFP_LL24	30.4095	-	0	0	0
Chr3	5180723	5180732	8GFP_LL24	73.533	-	0	1	1
Chr3	5180738	5180747	8GFP_LL24	39.2564	-	0	0	0
Chr3	5180794	5180803	8GFP_LL24	17.0739	-	0	0	0
Chr3	5188484	5188493	8GFP_LL24	18.0429	+	0	0	0
Chr3	5188514	5188523	8GFP_LL24	10.4632	+	0	0	0
Chr3	5189546	5189555	8GFP_LL24	22.8713	+	0	0	0
Chr3	5468529	5468538	8GFP_LL24	38.0366	-	0	0	0
Chr3	5468613	5468622	8GFP_LL24	49.3064	-	0	0	0
Chr3	5468658	5468667	8GFP_LL24	18.1213	-	0	0	0
Chr3	5468681	5468690	8GFP_LL24	37.1322	-	0	0	0
Chr3	5468705	5468714	8GFP_LL24	20.6763	-	0	0	0
Chr3	5468754	5468763	8GFP_LL24	29.6773	-	0	0	0
Chr3	5468785	5468794	8GFP_LL24	23.9646	-	0	0	0
Chr3	5468836	5468845	8GFP_LL24	66.0663	-	0	0	0
Chr3	5468949	5468958	8GFP_LL24	23.1075	-	0	0	0
Chr3	5468954	5468963	8GFP_LL24	49.7552	-	0	0	0
Chr3	5469403	5469412	8GFP_LL24	18.6083	-	0	0	0
Chr3	5469420	5469429	8GFP_LL24	16.754	-	0	0	0
Chr3	5505625	5505634	8GFP_LL24	29.5927	+	0	0	0
Chr3	5506813	5506822	8GFP_LL24	24.8922	+	0	0	0
Chr3	5506819	5506828	8GFP_LL24	66.7161	+	0	0	0
Chr3	5506871	5506880	8GFP_LL24	99.2936	+	0	0	0
Chr3	5556964	5556973	8GFP_LL24	19.3545	+	0	0	0
Chr3	5558387	5558396	8GFP_LL24	26.8097	+	0	0	0
Chr3	5558433	5558442	8GFP_LL24	11.8922	+	0	0	0
Chr3	5558449	5558458	8GFP_LL24	15.6589	+	0	0	0
Chr3	5580756	5580765	8GFP_LL24	24.7063	+	0	0	0
Chr3	5624449	5624458	8GFP_LL24	52.4537	-	0	0	0
Chr3	5669553	5669562	8GFP_LL24	23.8945	-	0	0	0
Chr3	5669626	5669635	8GFP_LL24	31.5369	-	0	0	0
Chr3	5669651	5669660	8GFP_LL24	20.2356	-	0	0	0
Chr3	5669944	5669953	8GFP_LL24	97.2736	-	0	0	0
Chr3	5670764	5670773	8GFP_LL24	16.3471	-	0	0	0
Chr3	5670767	5670776	8GFP_LL24	11.8759	-	0	0	0
Chr3	5670772	5670781	8GFP_LL24	20.4552	-	0	0	0
Chr3	5830200	5830209	8GFP_LL24	13.2633	-	0	0	0
Chr3	5830202	5830211	8GFP_LL24	60.0553	-	0	0	0
Chr3	5830215	5830224	8GFP_LL24	30.8899	-	0	0	0
Chr3	5830218	5830227	8GFP_LL24	14.3012	-	0	0	0
Chr3	5952310	5952319	8GFP_LL24	12.0883	-	0	0	0
Chr3	5952400	5952409	8GFP_LL24	16.0167	-	0	0	0
Chr3	5952461	5952470	8GFP_LL24	26.541	-	0	0	0
Chr3	5953579	5953588	8GFP_LL24	65.5244	-	0	0	0
Chr3	5953645	5953654	8GFP_LL24	15.0924	-	0	0	0
Chr3	5953655	5953664	8GFP_LL24	57.0284	-	0	0	0
Chr3	5953685	5953694	8GFP_LL24	52.5594	-	0	0	0
Chr3	5953931	5953940	8GFP_LL24	17.515	-	0	0	0
Chr3	5953950	5953959	8GFP_LL24	13.4087	-	0	0	0
Chr3	6453896	6453905	8GFP_LL24	10.8164	+	0	0	0
Chr3	6453953	6453962	8GFP_LL24	98.099	+	0	1	1
Chr3	6563985	6563994	8GFP_LL24	23.9422	-	0	0	0
Chr3	6564074	6564083	8GFP_LL24	59.5556	-	0	0	0
Chr3	6564240	6564249	8GFP_LL24	26.991	-	0	0	0
Chr3	6564287	6564296	8GFP_LL24	10.7047	-	0	0	0
Chr3	6564289	6564298	8GFP_LL24	13.1199	-	0	0	0
Chr3	6564399	6564408	8GFP_LL24	16.3933	-	0	0	0
Chr3	6625509	6625518	8GFP_LL24	17.516	-	0	0	0
Chr3	7259797	7259806	8GFP_LL24	29.6255	-	0	0	0
Chr3	7259842	7259851	8GFP_LL24	36.6006	-	0	0	0
Chr3	7376664	7376673	8GFP_LL24	38.1888	-	0	0	0
Chr3	7376679	7376688	8GFP_LL24	101.243	-	0	0	0
Chr3	7376684	7376693	8GFP_LL24	63.1799	-	0	0	0
Chr3	7376700	7376709	8GFP_LL24	39.7939	-	0	0	0
Chr3	7376719	7376728	8GFP_LL24	15.5666	-	0	0	0
Chr3	7376755	7376764	8GFP_LL24	38.2426	-	0	0	0
Chr3	7376950	7376959	8GFP_LL24	16.9198	-	0	0	0
Chr3	7377014	7377023	8GFP_LL24	136.862	-	0	0	0
Chr3	7377062	7377071	8GFP_LL24	37.0582	-	0	0	0
Chr3	7682385	7682394	8GFP_LL24	59.208	+	1	0	1
Chr3	7682406	7682415	8GFP_LL24	39.2395	+	0	0	0
Chr3	7682528	7682537	8GFP_LL24	16.9948	+	0	0	0
Chr3	7682899	7682908	8GFP_LL24	38.2032	+	0	0	0
Chr3	7845898	7845907	8GFP_LL24	17.7923	-	0	0	0
Chr3	7845912	7845921	8GFP_LL24	13.7684	-	0	0	0
Chr3	7845921	7845930	8GFP_LL24	13.0604	-	0	0	0
Chr3	7845938	7845947	8GFP_LL24	48.8876	-	0	0	0
Chr3	7846119	7846128	8GFP_LL24	10.3788	-	0	0	0
Chr3	7846267	7846276	8GFP_LL24	14.2106	-	0	0	0
Chr3	8112927	8112936	8GFP_LL24	15.68	+	0	0	0
Chr3	8114912	8114921	8GFP_LL24	52.7956	+	0	0	0
Chr3	8979080	8979089	8GFP_LL24	122.304	-	0	1	1
Chr3	8979082	8979091	8GFP_LL24	52.347	-	0	1	1
Chr3	8979590	8979599	8GFP_LL24	65.0107	-	0	0	0
Chr3	8979593	8979602	8GFP_LL24	28.3586	-	0	0	0
Chr3	8979599	8979608	8GFP_LL24	114.034	-	0	1	1
Chr3	8979602	8979611	8GFP_LL24	87.8932	-	0	1	1
Chr3	9492576	9492585	8GFP_LL24	15.989	-	0	0	0
Chr3	9526200	9526209	8GFP_LL24	17.5503	+	0	0	0
Chr3	9550687	9550696	8GFP_LL24	60.5665	+	0	0	0
Chr3	9551028	9551037	8GFP_LL24	10.2372	+	0	0	0
Chr3	9551030	9551039	8GFP_LL24	12.8915	+	0	0	0
Chr3	9722592	9722601	8GFP_LL24	37.4861	-	0	0	0
Chr3	9722691	9722700	8GFP_LL24	30.3239	-	0	0	0
Chr3	9723491	9723500	8GFP_LL24	16.1106	-	0	0	0
Chr3	9723593	9723602	8GFP_LL24	25.6678	-	0	0	0
Chr3	9723706	9723715	8GFP_LL24	12.8136	-	0	0	0
Chr3	9795177	9795186	8GFP_LL24	34.1093	+	0	0	0
Chr3	9795226	9795235	8GFP_LL24	37.3769	+	0	0	0
Chr3	9795332	9795341	8GFP_LL24	95.575	+	0	1	1
Chr3	9795343	9795352	8GFP_LL24	52.5668	+	0	0	0
Chr3	9795404	9795413	8GFP_LL24	23.8723	+	0	0	0
Chr3	9795418	9795427	8GFP_LL24	11.1633	+	0	0	0
Chr3	9795666	9795675	8GFP_LL24	18.3555	+	0	0	0
Chr3	9795687	9795696	8GFP_LL24	11.6375	+	0	0	0
Chr3	9795788	9795797	8GFP_LL24	18.5315	+	0	0	0
Chr3	9795809	9795818	8GFP_LL24	36.9591	+	0	0	0
Chr3	9795893	9795902	8GFP_LL24	18.5809	+	0	0	0
Chr3	9796105	9796114	8GFP_LL24	74.5839	+	0	0	0
Chr3	9796141	9796150	8GFP_LL24	17.5227	+	0	0	0
Chr3	9796252	9796261	8GFP_LL24	21.428	+	0	0	0
Chr3	9796343	9796352	8GFP_LL24	67.7707	+	0	0	0
Chr3	9796688	9796697	8GFP_LL24	24.753	+	0	0	0
Chr3	9796705	9796714	8GFP_LL24	29.5453	+	0	0	0
Chr3	9796773	9796782	8GFP_LL24	10.0591	+	0	0	0
Chr3	9796905	9796914	8GFP_LL24	19.7449	+	0	1	1
Chr3	9796907	9796916	8GFP_LL24	139.946	+	0	1	1
Chr3	9796946	9796955	8GFP_LL24	63.6261	+	0	0	0
Chr3	10255978	10255987	8GFP_LL24	25.0326	+	0	0	0
Chr3	10255980	10255989	8GFP_LL24	17.9233	+	0	0	0
Chr3	10255985	10255994	8GFP_LL24	22.0395	+	0	0	0
Chr3	10256027	10256036	8GFP_LL24	37.3067	+	0	0	0
Chr3	10256083	10256092	8GFP_LL24	45.2378	+	0	0	0
Chr3	10256368	10256377	8GFP_LL24	15.4689	+	0	0	0
Chr3	10256399	10256408	8GFP_LL24	47.6501	+	0	0	0
Chr3	10256509	10256518	8GFP_LL24	18.894	+	0	0	0
Chr3	10256758	10256767	8GFP_LL24	53.2792	+	0	0	0
Chr3	10256784	10256793	8GFP_LL24	90.1138	+	0	1	1
Chr3	10256797	10256806	8GFP_LL24	61.9484	+	0	0	0
Chr3	10256918	10256927	8GFP_LL24	50.7391	+	0	0	0
Chr3	10256920	10256929	8GFP_LL24	41.7381	+	0	0	0
Chr3	10256934	10256943	8GFP_LL24	10.9498	+	0	0	0
Chr3	10256951	10256960	8GFP_LL24	27.7696	+	0	0	0
Chr3	10256960	10256969	8GFP_LL24	33.2547	+	0	0	0
Chr3	10319272	10319281	8GFP_LL24	12.1183	+	0	0	0
Chr3	10325597	10325606	8GFP_LL24	39.1025	+	0	0	0
Chr3	10328528	10328537	8GFP_LL24	48.766	+	0	0	0
Chr3	10328530	10328539	8GFP_LL24	17.2158	+	0	0	0
Chr3	10328675	10328684	8GFP_LL24	14.6541	+	0	0	0
Chr3	10328678	10328687	8GFP_LL24	74.3503	+	0	0	0
Chr3	11035528	11035537	8GFP_LL24	31.7763	-	0	0	0
Chr3	11154218	11154227	8GFP_LL24	49.6396	+	0	0	0
Chr3	11586181	11586190	8GFP_LL24	708.396	+	1	1	2
Chr3	11979395	11979404	8GFP_LL24	30.2081	-	0	0	0
Chr3	14196015	14196024	8GFP_LL24	23.0825	+	0	0	0
Chr3	14196018	14196027	8GFP_LL24	27.8061	+	0	0	0
Chr3	14199553	14199562	8GFP_LL24	20.476	+	0	0	0
Chr3	14199556	14199565	8GFP_LL24	22.2415	+	0	0	0
Chr3	14199639	14199648	8GFP_LL24	40.0857	+	0	0	0
Chr3	15801182	15801191	8GFP_LL24	34.0286	-	0	0	0
Chr3	15986941	15986950	8GFP_LL24	16.3902	+	0	0	0
Chr3	15987210	15987219	8GFP_LL24	25.208	+	0	0	0
Chr3	15988054	15988063	8GFP_LL24	10.8573	+	0	0	0
Chr3	15988520	15988529	8GFP_LL24	19.7903	+	0	0	0
Chr3	15988567	15988576	8GFP_LL24	23.6433	+	0	0	0
Chr3	15988749	15988758	8GFP_LL24	39.5871	+	0	0	0
Chr3	15988751	15988760	8GFP_LL24	62.3537	+	0	0	0
Chr3	15988923	15988932	8GFP_LL24	16.4982	+	0	0	0
Chr3	15988942	15988951	8GFP_LL24	17.9463	+	0	0	0
Chr3	15988988	15988997	8GFP_LL24	15.9128	+	0	0	0
Chr3	17228766	17228775	8GFP_LL24	35.8675	+	0	0	0
Chr3	17230744	17230753	8GFP_LL24	20.4059	+	0	0	0
Chr3	17337132	17337141	8GFP_LL24	109.084	-	0	1	1
Chr3	17337156	17337165	8GFP_LL24	94.1521	-	0	0	0
Chr3	17337359	17337368	8GFP_LL24	65.9158	-	0	0	0
Chr3	17337431	17337440	8GFP_LL24	15.6731	-	0	0	0
Chr3	17337454	17337463	8GFP_LL24	82.4008	-	0	0	0
Chr3	17337479	17337488	8GFP_LL24	19.5688	-	0	0	0
Chr3	17337494	17337503	8GFP_LL24	19.8399	-	0	0	0
Chr3	17337497	17337506	8GFP_LL24	90.1323	-	0	0	0
Chr3	17445239	17445248	8GFP_LL24	17.5916	+	0	0	0
Chr3	17445274	17445283	8GFP_LL24	10.4492	+	0	0	0
Chr3	17445278	17445287	8GFP_LL24	71.8544	+	0	0	0
Chr3	17445861	17445870	8GFP_LL24	35.3226	+	0	0	0
Chr3	17445992	17446001	8GFP_LL24	56.5051	+	0	0	0
Chr3	17493453	17493462	8GFP_LL24	27.5304	-	0	0	0
Chr3	17493470	17493479	8GFP_LL24	341.431	-	0	0	0
Chr3	17493473	17493482	8GFP_LL24	275.431	-	0	0	0
Chr3	17493525	17493534	8GFP_LL24	11.8677	-	0	0	0
Chr3	17493545	17493554	8GFP_LL24	77.3525	-	0	0	0
Chr3	17493594	17493603	8GFP_LL24	19.7919	-	0	0	0
Chr3	17493718	17493727	8GFP_LL24	44.4742	-	0	0	0
Chr3	17493725	17493734	8GFP_LL24	11.2339	-	0	0	0
Chr3	17493896	17493905	8GFP_LL24	88.0871	-	0	0	0
Chr3	17493947	17493956	8GFP_LL24	112.425	-	0	0	0
Chr3	17494014	17494023	8GFP_LL24	72.2214	-	0	0	0
Chr3	17494060	17494069	8GFP_LL24	22.6572	-	0	0	0
Chr3	17494102	17494111	8GFP_LL24	45.5048	-	0	0	0
Chr3	17494196	17494205	8GFP_LL24	136.181	-	0	0	0
Chr3	17494588	17494597	8GFP_LL24	16.2347	-	0	0	0
Chr3	17494649	17494658	8GFP_LL24	34.2722	-	0	0	0
Chr3	17494661	17494670	8GFP_LL24	92.1533	-	0	0	0
Chr3	17494739	17494748	8GFP_LL24	60.3242	-	0	0	0
Chr3	17494802	17494811	8GFP_LL24	122.835	-	0	0	0
Chr3	17494804	17494813	8GFP_LL24	41.9163	-	0	0	0
Chr3	17494817	17494826	8GFP_LL24	11.7552	-	0	0	0
Chr3	17570302	17570311	8GFP_LL24	39.9441	+	0	0	0
Chr3	17779262	17779271	8GFP_LL24	11.4413	+	0	0	0
Chr3	17779327	17779336	8GFP_LL24	22.5811	+	0	0	0
Chr3	17779429	17779438	8GFP_LL24	10.4111	+	0	0	0
Chr3	17779433	17779442	8GFP_LL24	20.2536	+	0	0	0
Chr3	17910114	17910123	8GFP_LL24	14.5513	-	0	0	0
Chr3	17910389	17910398	8GFP_LL24	26.2637	-	0	0	0
Chr3	17910454	17910463	8GFP_LL24	25.3429	-	0	0	0
Chr3	17910470	17910479	8GFP_LL24	21.4238	-	0	0	0
Chr3	18037106	18037115	8GFP_LL24	76.7776	-	0	0	0
Chr3	18826034	18826043	8GFP_LL24	474.224	+	0	0	0
Chr3	18826067	18826076	8GFP_LL24	623.193	+	1	1	2
Chr3	18826073	18826082	8GFP_LL24	24.9023	+	0	0	0
Chr3	18890925	18890934	8GFP_LL24	20.958	-	0	0	0
Chr3	18891002	18891011	8GFP_LL24	37.7527	-	0	0	0
Chr3	18891025	18891034	8GFP_LL24	18.2145	-	0	0	0
Chr3	18891309	18891318	8GFP_LL24	36.7109	-	0	0	0
Chr3	18891628	18891637	8GFP_LL24	53.9159	-	0	0	0
Chr3	18892161	18892170	8GFP_LL24	25.8903	-	0	0	0
Chr3	18892309	18892318	8GFP_LL24	11.8563	-	0	0	0
Chr3	18892315	18892324	8GFP_LL24	16.9781	-	0	0	0
Chr3	18893269	18893278	8GFP_LL24	29.7097	-	0	0	0
Chr3	18893481	18893490	8GFP_LL24	38.5928	-	0	0	0
Chr3	18896898	18896907	8GFP_LL24	21.1318	+	0	0	0
Chr3	18997671	18997680	8GFP_LL24	20.2452	-	0	0	0
Chr3	18997676	18997685	8GFP_LL24	708.396	-	1	1	2
Chr3	18997712	18997721	8GFP_LL24	708.396	-	1	0	1
Chr3	19138512	19138521	8GFP_LL24	12.8843	-	0	0	0
Chr3	19138521	19138530	8GFP_LL24	30.9034	-	0	0	0
Chr3	19138628	19138637	8GFP_LL24	70.546	-	0	0	0
Chr3	19138808	19138817	8GFP_LL24	25.9365	-	0	0	0
Chr3	19139080	19139089	8GFP_LL24	23.5883	-	0	0	0
Chr3	19139085	19139094	8GFP_LL24	38.1929	-	0	0	0
Chr3	19139174	19139183	8GFP_LL24	23.9814	-	0	0	0
Chr3	19188577	19188586	8GFP_LL24	15.7317	+	0	0	0
Chr3	19268222	19268231	8GFP_LL24	10.8877	-	0	0	0
Chr3	19269271	19269280	8GFP_LL24	21.5724	-	0	0	0
Chr3	19343131	19343140	8GFP_LL24	14.2787	+	0	0	0
Chr3	19371348	19371357	8GFP_LL24	15.0024	+	0	0	0
Chr3	19409399	19409408	8GFP_LL24	34.6572	-	0	1	1
Chr3	19506328	19506337	8GFP_LL24	46.414	+	0	0	0
Chr3	19506330	19506339	8GFP_LL24	10.7746	+	0	0	0
Chr3	19803882	19803891	8GFP_LL24	37.5813	-	0	0	0
Chr3	19803884	19803893	8GFP_LL24	42.1701	-	0	0	0
Chr3	19804441	19804450	8GFP_LL24	14.8096	-	0	0	0
Chr3	19805192	19805201	8GFP_LL24	17.5161	-	0	0	0
Chr3	19805203	19805212	8GFP_LL24	19.1731	-	0	0	0
Chr3	19805326	19805335	8GFP_LL24	21.8669	-	0	0	0
Chr3	19805341	19805350	8GFP_LL24	24.2557	-	0	0	0
Chr3	19913873	19913882	8GFP_LL24	18.2751	-	0	0	0
Chr3	19951509	19951518	8GFP_LL24	30.7216	+	0	0	0
Chr3	20018204	20018213	8GFP_LL24	14.9003	+	0	0	0
Chr3	20067635	20067644	8GFP_LL24	22.1984	-	0	0	0
Chr3	20339655	20339664	8GFP_LL24	81.2595	-	0	0	0
Chr3	20339663	20339672	8GFP_LL24	96.5177	-	0	0	0
Chr3	20339676	20339685	8GFP_LL24	30.8588	-	0	0	0
Chr3	20339814	20339823	8GFP_LL24	165.915	-	0	0	0
Chr3	20339822	20339831	8GFP_LL24	20.9495	-	0	0	0
Chr3	20339968	20339977	8GFP_LL24	11.9202	-	0	0	0
Chr3	20340080	20340089	8GFP_LL24	60.3847	-	0	0	0
Chr3	20340082	20340091	8GFP_LL24	29.1635	-	0	0	0
Chr3	20340180	20340189	8GFP_LL24	22.7019	-	0	0	0
Chr3	20340215	20340224	8GFP_LL24	15.813	-	0	0	0
Chr3	20340388	20340397	8GFP_LL24	25.0116	-	0	0	0
Chr3	20340847	20340856	8GFP_LL24	13.9519	-	0	0	0
Chr3	20340959	20340968	8GFP_LL24	21.0639	-	0	0	0
Chr3	20340984	20340993	8GFP_LL24	19.6423	-	0	0	0
Chr3	20555905	20555914	8GFP_LL24	14.3821	+	0	0	0
Chr3	20709685	20709694	8GFP_LL24	12.3095	+	0	0	0
Chr3	20709712	20709721	8GFP_LL24	40.6494	+	0	0	0
Chr3	20709867	20709876	8GFP_LL24	24.4404	+	0	0	0
Chr3	20711316	20711325	8GFP_LL24	17.8886	+	0	0	0
Chr3	20711354	20711363	8GFP_LL24	73.0708	+	0	0	0
Chr3	20711384	20711393	8GFP_LL24	21.8847	+	0	0	0
Chr3	20711447	20711456	8GFP_LL24	25.2052	+	0	0	0
Chr3	20711487	20711496	8GFP_LL24	34.7971	+	0	0	0
Chr3	20725805	20725814	8GFP_LL24	32.3443	-	0	0	0
Chr3	20878705	20878714	8GFP_LL24	14.4799	-	0	0	0
Chr3	20879530	20879539	8GFP_LL24	10.0036	-	0	0	0
Chr3	20897279	20897288	8GFP_LL24	16.0858	+	0	0	0
Chr3	21004563	21004572	8GFP_LL24	45.961	+	0	0	0
Chr3	21004587	21004596	8GFP_LL24	18.2114	+	0	0	0
Chr3	21004590	21004599	8GFP_LL24	65.4568	+	0	0	0
Chr3	21004592	21004601	8GFP_LL24	21.9472	+	0	0	0
Chr3	21069496	21069505	8GFP_LL24	111.616	-	0	1	1
Chr3	21076553	21076562	8GFP_LL24	13.9429	+	0	0	0
Chr3	21076559	21076568	8GFP_LL24	13.237	+	0	0	0
Chr3	21076630	21076639	8GFP_LL24	29.8712	+	0	0	0
Chr3	21076679	21076688	8GFP_LL24	15.7256	+	0	0	0
Chr3	21076832	21076841	8GFP_LL24	25.5359	+	0	0	0
Chr3	21076844	21076853	8GFP_LL24	16.0485	+	0	0	0
Chr3	21076937	21076946	8GFP_LL24	22.4818	+	0	0	0
Chr3	21077020	21077029	8GFP_LL24	83.2549	+	0	0	0
Chr3	21077443	21077452	8GFP_LL24	23.6716	+	0	0	0
Chr3	21077515	21077524	8GFP_LL24	25.2618	+	0	0	0
Chr3	21077518	21077527	8GFP_LL24	16.3229	+	0	0	0
Chr3	21077826	21077835	8GFP_LL24	16.7798	+	0	0	0
Chr3	21078232	21078241	8GFP_LL24	77.547	+	0	1	1
Chr3	21078282	21078291	8GFP_LL24	23.6841	+	0	0	0
Chr3	21078290	21078299	8GFP_LL24	102.544	+	0	0	0
Chr3	21078301	21078310	8GFP_LL24	20.3713	+	0	0	0
Chr3	21078307	21078316	8GFP_LL24	25.2299	+	0	0	0
Chr3	21078323	21078332	8GFP_LL24	74.9801	+	0	0	0
Chr3	21261934	21261943	8GFP_LL24	20.845	+	0	0	0
Chr3	21262075	21262084	8GFP_LL24	57.3272	+	0	0	0
Chr3	21346837	21346846	8GFP_LL24	18.6717	+	0	0	0
Chr3	21346840	21346849	8GFP_LL24	20.7081	+	0	0	0
Chr3	21559054	21559063	8GFP_LL24	13.3432	+	0	0	0
Chr3	21559113	21559122	8GFP_LL24	45.742	+	0	0	0
Chr3	21559237	21559246	8GFP_LL24	15.4989	+	0	0	0
Chr3	21559261	21559270	8GFP_LL24	23.6128	+	0	0	0
Chr3	21959535	21959544	8GFP_LL24	12.4447	+	0	0	0
Chr3	21959537	21959546	8GFP_LL24	12.4447	+	0	0	0
Chr3	22054780	22054789	8GFP_LL24	27.2541	-	0	0	0
Chr3	22268753	22268762	8GFP_LL24	62.8935	+	0	0	0
Chr3	22269772	22269781	8GFP_LL24	26.2717	+	0	0	0
Chr3	22453929	22453938	8GFP_LL24	16.145	+	0	0	0
Chr3	22454267	22454276	8GFP_LL24	20.009	+	0	0	0
Chr3	22455768	22455777	8GFP_LL24	20.6879	+	0	0	0
Chr3	22455944	22455953	8GFP_LL24	44.297	+	0	0	0
Chr3	22456106	22456115	8GFP_LL24	31.4153	+	0	0	0
Chr3	22456271	22456280	8GFP_LL24	35.7102	+	0	0	0
Chr3	22456824	22456833	8GFP_LL24	11.2949	+	0	0	0
Chr3	22456887	22456896	8GFP_LL24	14.5172	+	0	0	0
Chr3	22456900	22456909	8GFP_LL24	45.4158	+	0	0	0
Chr3	22456989	22456998	8GFP_LL24	41.5615	+	0	0	0
Chr3	22456995	22457004	8GFP_LL24	24.8079	+	0	0	0
Chr3	22611989	22611998	8GFP_LL24	31.6516	+	0	0	0
Chr3	22735928	22735937	8GFP_LL24	11.2257	+	0	0	0
Chr3	22736192	22736201	8GFP_LL24	44.6574	+	0	0	0
Chr3	22745697	22745706	8GFP_LL24	12.5541	+	0	0	0
Chr3	22745703	22745712	8GFP_LL24	13.5553	+	0	0	0
Chr3	22745705	22745714	8GFP_LL24	110.337	+	0	0	0
Chr3	22745736	22745745	8GFP_LL24	45.7913	+	0	0	0
Chr3	22745741	22745750	8GFP_LL24	37.4153	+	0	0	0
Chr3	22745751	22745760	8GFP_LL24	28.0382	+	0	0	0
Chr3	22746152	22746161	8GFP_LL24	15.819	+	0	0	0
Chr3	22746162	22746171	8GFP_LL24	45.6357	+	0	0	0
Chr3	22746277	22746286	8GFP_LL24	30.8494	+	0	0	0
Chr3	22746418	22746427	8GFP_LL24	21.2092	+	0	0	0
Chr3	22746430	22746439	8GFP_LL24	15.3403	+	0	0	0
Chr3	22746483	22746492	8GFP_LL24	30.0808	+	0	0	0
Chr3	22746516	22746525	8GFP_LL24	16.319	+	0	0	0
Chr3	22746558	22746567	8GFP_LL24	34.6728	+	0	0	0
Chr3	22746669	22746678	8GFP_LL24	19.7352	+	0	0	0
Chr3	22746786	22746795	8GFP_LL24	41.4009	+	0	0	0
Chr3	22747108	22747117	8GFP_LL24	10.7709	+	0	0	0
Chr3	22747120	22747129	8GFP_LL24	24.8987	+	0	0	0
Chr3	22747122	22747131	8GFP_LL24	54.5097	+	0	0	0
Chr3	22747133	22747142	8GFP_LL24	55.0552	+	0	0	0
Chr3	22775950	22775959	8GFP_LL24	407.802	+	1	1	2
Chr3	22775956	22775965	8GFP_LL24	111.409	+	0	0	0
Chr3	22881835	22881844	8GFP_LL24	196.347	+	1	1	2
Chr3	22973708	22973717	8GFP_LL24	49.1351	+	0	0	0
Chr3	22973731	22973740	8GFP_LL24	15.3513	+	0	0	0
Chr3	22973964	22973973	8GFP_LL24	30.807	+	0	0	0
Chr3	22973980	22973989	8GFP_LL24	47.8608	+	0	0	0
Chr3	22974806	22974815	8GFP_LL24	14.013	+	0	0	0
Chr3	22974854	22974863	8GFP_LL24	22.1475	+	0	0	0
Chr3	22975072	22975081	8GFP_LL24	54.6655	+	0	0	0
Chr3	22975196	22975205	8GFP_LL24	12.8751	+	0	0	0
Chr3	22975205	22975214	8GFP_LL24	81.4774	+	0	0	0
Chr3	22975286	22975295	8GFP_LL24	21.4293	+	0	0	0
Chr3	23036907	23036916	8GFP_LL24	44.9901	+	1	1	2
Chr3	23036911	23036920	8GFP_LL24	92.2557	+	1	1	2
Chr3	23037448	23037457	8GFP_LL24	31.3571	+	0	0	0
Chr3	23037710	23037719	8GFP_LL24	20.9151	+	0	0	0
Chr3	23053563	23053572	8GFP_LL24	16.6029	+	0	0	0
Chr3	23091023	23091032	8GFP_LL24	38.8113	+	0	0	0
Chr3	23091046	23091055	8GFP_LL24	61.6193	+	0	0	0
Chr3	23091440	23091449	8GFP_LL24	10.8603	+	0	0	0
Chr3	23091486	23091495	8GFP_LL24	38.2164	+	0	0	0
Chr3	23091504	23091513	8GFP_LL24	69.238	+	0	0	0
Chr3	23091527	23091536	8GFP_LL24	17.3628	+	0	0	0
Chr3	23132218	23132227	8GFP_LL24	18.1274	+	0	0	0
Chr3	23132307	23132316	8GFP_LL24	13.353	+	0	0	0
Chr3	23132388	23132397	8GFP_LL24	13.7136	+	0	0	0
Chr3	23181742	23181751	8GFP_LL24	31.3416	-	0	0	0
Chr3	23181760	23181769	8GFP_LL24	19.6397	-	0	0	0
Chr3	23285616	23285625	8GFP_LL24	584.134	-	0	0	0
Chr3	23285623	23285632	8GFP_LL24	708.396	-	1	1	2
Chr3	23285627	23285636	8GFP_LL24	708.396	-	1	1	2
Chr3	23326907	23326916	8GFP_LL24	20.6464	-	0	0	0
Chr3	23326928	23326937	8GFP_LL24	28.7293	-	0	0	0
Chr3	23328369	23328378	8GFP_LL24	14.1823	-	0	0	0
Chr3	23328586	23328595	8GFP_LL24	11.7995	-	0	0	0
Chr3	23328606	23328615	8GFP_LL24	22.0778	-	0	0	0
Chr3	23333619	23333628	8GFP_LL24	27.2171	-	0	0	0
Chr4	37523	37532	8GFP_LL24	18.2481	+	0	0	0
Chr4	422106	422115	8GFP_LL24	26.7739	+	0	0	0
Chr4	493673	493682	8GFP_LL24	27.4137	+	0	0	0
Chr4	493683	493692	8GFP_LL24	28.3426	+	0	0	0
Chr4	493713	493722	8GFP_LL24	61.6943	+	0	0	0
Chr4	493739	493748	8GFP_LL24	53.3424	+	0	0	0
Chr4	494145	494154	8GFP_LL24	15.7967	+	0	0	0
Chr4	494276	494285	8GFP_LL24	42.1161	+	0	0	0
Chr4	494282	494291	8GFP_LL24	27.9031	+	0	0	0
Chr4	494327	494336	8GFP_LL24	11.8994	+	0	0	0
Chr4	494471	494480	8GFP_LL24	14.8688	+	0	0	0
Chr4	494490	494499	8GFP_LL24	41.5469	+	0	0	0
Chr4	494495	494504	8GFP_LL24	77.725	+	0	0	0
Chr4	494671	494680	8GFP_LL24	19.6823	+	0	0	0
Chr4	494703	494712	8GFP_LL24	48.9302	+	0	0	0
Chr4	494735	494744	8GFP_LL24	11.9972	+	0	0	0
Chr4	494741	494750	8GFP_LL24	99.3863	+	0	0	0
Chr4	687816	687825	8GFP_LL24	41.1924	+	0	0	0
Chr4	687819	687828	8GFP_LL24	11.7735	+	0	0	0
Chr4	846670	846679	8GFP_LL24	12.8935	-	0	0	0
Chr4	901203	901212	8GFP_LL24	218.505	+	1	1	2
Chr4	901207	901216	8GFP_LL24	149.355	+	1	1	2
Chr4	1046376	1046385	8GFP_LL24	13.3645	-	0	0	0
Chr4	1110642	1110651	8GFP_LL24	36.2559	-	0	0	0
Chr4	1229183	1229192	8GFP_LL24	150.383	-	0	1	1
Chr4	1229188	1229197	8GFP_LL24	21.6851	-	0	0	0
Chr4	1229199	1229208	8GFP_LL24	30.7545	-	0	0	0
Chr4	1229361	1229370	8GFP_LL24	24.1766	-	0	0	0
Chr4	1229402	1229411	8GFP_LL24	94.3203	-	0	0	0
Chr4	1229412	1229421	8GFP_LL24	75.031	-	0	0	0
Chr4	1229542	1229551	8GFP_LL24	24.0252	-	0	0	0
Chr4	1229603	1229612	8GFP_LL24	13.6277	-	0	0	0
Chr4	1229606	1229615	8GFP_LL24	18.1469	-	0	0	0
Chr4	1229628	1229637	8GFP_LL24	16.3162	-	0	0	0
Chr4	1229636	1229645	8GFP_LL24	47.085	-	0	0	0
Chr4	1229722	1229731	8GFP_LL24	31.0509	-	0	0	0
Chr4	1229790	1229799	8GFP_LL24	22.5428	-	0	0	0
Chr4	1229845	1229854	8GFP_LL24	65.9347	-	0	0	0
Chr4	1229861	1229870	8GFP_LL24	48.0663	-	0	0	0
Chr4	1318956	1318965	8GFP_LL24	55.0598	-	0	0	0
Chr4	1318997	1319006	8GFP_LL24	32.232	-	0	0	0
Chr4	1319001	1319010	8GFP_LL24	42.4983	-	0	0	0
Chr4	1319009	1319018	8GFP_LL24	159.601	-	0	0	0
Chr4	1319014	1319023	8GFP_LL24	206.541	-	0	0	0
Chr4	1319084	1319093	8GFP_LL24	98.1468	-	0	0	0
Chr4	1440290	1440299	8GFP_LL24	56.2074	+	0	0	0
Chr4	1440317	1440326	8GFP_LL24	25.0583	+	0	0	0
Chr4	1440326	1440335	8GFP_LL24	21.5311	+	0	0	0
Chr4	1440440	1440449	8GFP_LL24	76.5129	+	0	0	0
Chr4	1440453	1440462	8GFP_LL24	42.7652	+	0	0	0
Chr4	1440480	1440489	8GFP_LL24	26.9705	+	0	0	0
Chr4	1440540	1440549	8GFP_LL24	10.4337	+	0	0	0
Chr4	1441149	1441158	8GFP_LL24	12.3741	+	0	0	0
Chr4	1441197	1441206	8GFP_LL24	41.4991	+	0	0	0
Chr4	1441203	1441212	8GFP_LL24	63.4153	+	0	0	0
Chr4	1441458	1441467	8GFP_LL24	72.6891	+	0	0	0
Chr4	1441467	1441476	8GFP_LL24	12.0785	+	0	0	0
Chr4	1441653	1441662	8GFP_LL24	16.2344	+	0	0	0
Chr4	1441680	1441689	8GFP_LL24	25.7938	+	0	0	0
Chr4	1441765	1441774	8GFP_LL24	19.2198	+	0	0	0
Chr4	1441774	1441783	8GFP_LL24	25.1648	+	0	0	0
Chr4	1441795	1441804	8GFP_LL24	31.7244	+	0	0	0
Chr4	1441824	1441833	8GFP_LL24	97.0984	+	0	0	0
Chr4	1445925	1445934	8GFP_LL24	25.4556	-	0	0	0
Chr4	1445927	1445936	8GFP_LL24	38.8125	-	0	0	0
Chr4	1446151	1446160	8GFP_LL24	75.5671	-	0	1	1
Chr4	1501634	1501643	8GFP_LL24	131.878	+	1	1	2
Chr4	1563889	1563898	8GFP_LL24	47.3437	-	0	0	0
Chr4	1563906	1563915	8GFP_LL24	10.0146	-	0	0	0
Chr4	1563970	1563979	8GFP_LL24	17.2958	-	0	0	0
Chr4	1564041	1564050	8GFP_LL24	11.5729	-	0	0	0
Chr4	2350596	2350605	8GFP_LL24	53.3506	-	0	0	0
Chr4	2351088	2351097	8GFP_LL24	15.3722	-	0	0	0
Chr4	2351379	2351388	8GFP_LL24	37.9865	-	0	0	0
Chr4	2351596	2351605	8GFP_LL24	16.1111	-	0	0	0
Chr4	2351740	2351749	8GFP_LL24	41.6545	-	0	0	0
Chr4	2351790	2351799	8GFP_LL24	132.302	-	0	0	0
Chr4	2451221	2451230	8GFP_LL24	11.5761	+	0	0	0
Chr4	2588196	2588205	8GFP_LL24	25.6241	-	0	0	0
Chr4	2588218	2588227	8GFP_LL24	13.5754	-	0	0	0
Chr4	2593724	2593733	8GFP_LL24	23.9207	-	0	0	0
Chr4	2593806	2593815	8GFP_LL24	25.6761	-	0	0	0
Chr4	2593965	2593974	8GFP_LL24	13.2949	-	0	0	0
Chr4	2671982	2671991	8GFP_LL24	11.9735	-	0	0	0
Chr4	2672448	2672457	8GFP_LL24	13.8979	-	0	0	0
Chr4	2672454	2672463	8GFP_LL24	16.4373	-	0	0	0
Chr4	2672571	2672580	8GFP_LL24	11.5588	-	0	0	0
Chr4	2672573	2672582	8GFP_LL24	19.3359	-	0	0	0
Chr4	2672596	2672605	8GFP_LL24	22.5409	-	0	0	0
Chr4	2673007	2673016	8GFP_LL24	22.0106	-	0	0	0
Chr4	2673020	2673029	8GFP_LL24	38.984	-	0	0	0
Chr4	2673047	2673056	8GFP_LL24	96.0603	-	0	0	0
Chr4	2673098	2673107	8GFP_LL24	14.0178	-	0	0	0
Chr4	2673122	2673131	8GFP_LL24	33.705	-	0	0	0
Chr4	2673124	2673133	8GFP_LL24	13.63	-	0	0	0
Chr4	2673134	2673143	8GFP_LL24	16.8539	-	0	0	0
Chr4	2673148	2673157	8GFP_LL24	27.6206	-	0	0	0
Chr4	2673161	2673170	8GFP_LL24	11.553	-	0	0	0
Chr4	2718195	2718204	8GFP_LL24	18.5732	+	0	0	0
Chr4	2718203	2718212	8GFP_LL24	19.7604	+	0	0	0
Chr4	2718223	2718232	8GFP_LL24	12.2114	+	0	0	0
Chr4	2718232	2718241	8GFP_LL24	41.9968	+	0	0	0
Chr4	2718234	2718243	8GFP_LL24	10.6708	+	0	0	0
Chr4	2718573	2718582	8GFP_LL24	15.107	+	0	0	0
Chr4	2718575	2718584	8GFP_LL24	17.4428	+	0	0	0
Chr4	2719419	2719428	8GFP_LL24	24.1107	+	0	0	0
Chr4	2719713	2719722	8GFP_LL24	19.7367	+	0	0	0
Chr4	2719750	2719759	8GFP_LL24	18.9056	+	0	0	0
Chr4	2719911	2719920	8GFP_LL24	21.4442	+	0	0	0
Chr4	2719922	2719931	8GFP_LL24	11.662	+	0	0	0
Chr4	2719962	2719971	8GFP_LL24	42.9627	+	0	0	0
Chr4	2719967	2719976	8GFP_LL24	15.0654	+	0	0	0
Chr4	2720028	2720037	8GFP_LL24	45.4061	+	0	0	0
Chr4	5648055	5648064	8GFP_LL24	10.9177	-	0	0	0
Chr4	5740410	5740419	8GFP_LL24	15.5575	+	0	0	0
Chr4	5740429	5740438	8GFP_LL24	40.141	+	0	0	0
Chr4	5740467	5740476	8GFP_LL24	33.5277	+	0	0	0
Chr4	5740976	5740985	8GFP_LL24	27.0654	+	0	0	0
Chr4	5741287	5741296	8GFP_LL24	14.766	+	0	0	0
Chr4	5741305	5741314	8GFP_LL24	16.6668	+	0	0	0
Chr4	5741314	5741323	8GFP_LL24	21.299	+	0	0	0
Chr4	5924390	5924399	8GFP_LL24	35.1498	+	0	0	0
Chr4	6100867	6100876	8GFP_LL24	30.1686	+	0	0	0
Chr4	6100869	6100878	8GFP_LL24	10.0913	+	0	0	0
Chr4	6100899	6100908	8GFP_LL24	25.425	+	0	0	0
Chr4	6101004	6101013	8GFP_LL24	53.9803	+	0	0	0
Chr4	6101143	6101152	8GFP_LL24	37.3657	+	0	0	0
Chr4	6101229	6101238	8GFP_LL24	14.0139	+	0	0	0
Chr4	6101361	6101370	8GFP_LL24	28.904	+	0	0	0
Chr4	6408157	6408166	8GFP_LL24	119.507	+	0	0	0
Chr4	6408275	6408284	8GFP_LL24	29.9936	+	0	0	0
Chr4	6408306	6408315	8GFP_LL24	19.2439	+	0	0	0
Chr4	6408311	6408320	8GFP_LL24	111.313	+	0	0	0
Chr4	6408313	6408322	8GFP_LL24	13.1992	+	0	0	0
Chr4	6408350	6408359	8GFP_LL24	20.192	+	0	0	0
Chr4	6408483	6408492	8GFP_LL24	13.4189	+	0	0	0
Chr4	6408485	6408494	8GFP_LL24	17.3626	+	0	0	0
Chr4	6408500	6408509	8GFP_LL24	25.8762	+	0	0	0
Chr4	6408529	6408538	8GFP_LL24	19.2527	+	0	0	0
Chr4	6408658	6408667	8GFP_LL24	93.9982	+	0	0	0
Chr4	6408800	6408809	8GFP_LL24	36.4047	+	0	0	0
Chr4	6408846	6408855	8GFP_LL24	111.238	+	0	1	1
Chr4	6408864	6408873	8GFP_LL24	14.3993	+	0	0	0
Chr4	6408907	6408916	8GFP_LL24	25.3867	+	0	0	0
Chr4	6409054	6409063	8GFP_LL24	16.4091	+	0	0	0
Chr4	6409075	6409084	8GFP_LL24	64.5113	+	0	0	0
Chr4	6409138	6409147	8GFP_LL24	44.247	+	0	0	0
Chr4	6409228	6409237	8GFP_LL24	13.4781	+	0	0	0
Chr4	6409234	6409243	8GFP_LL24	128.559	+	0	1	1
Chr4	6409264	6409273	8GFP_LL24	104.834	+	0	0	0
Chr4	6409350	6409359	8GFP_LL24	24.6169	+	0	0	0
Chr4	6409363	6409372	8GFP_LL24	61.5289	+	0	0	0
Chr4	6409420	6409429	8GFP_LL24	30.2677	+	0	0	0
Chr4	6409456	6409465	8GFP_LL24	19.1125	+	0	0	0
Chr4	6409497	6409506	8GFP_LL24	18.1566	+	0	0	0
Chr4	6409500	6409509	8GFP_LL24	16.9926	+	0	0	0
Chr4	6409508	6409517	8GFP_LL24	116.306	+	0	0	0
Chr4	6409596	6409605	8GFP_LL24	22.658	+	0	0	0
Chr4	6409625	6409634	8GFP_LL24	52.6933	+	0	0	0
Chr4	6801887	6801896	8GFP_LL24	20.4134	+	0	0	0
Chr4	7341445	7341454	8GFP_LL24	123.276	-	1	1	2
Chr4	7341460	7341469	8GFP_LL24	32.3991	-	0	0	0
Chr4	7341466	7341475	8GFP_LL24	30.4795	-	0	0	0
Chr4	7521432	7521441	8GFP_LL24	11.8446	+	0	0	0
Chr4	7521511	7521520	8GFP_LL24	49.3714	+	0	0	0
Chr4	7521522	7521531	8GFP_LL24	34.8429	+	0	0	0
Chr4	7521526	7521535	8GFP_LL24	34.1384	+	0	0	0
Chr4	7521528	7521537	8GFP_LL24	129.645	+	0	0	0
Chr4	7521536	7521545	8GFP_LL24	267.202	+	0	0	0
Chr4	7521577	7521586	8GFP_LL24	109.471	+	0	0	0
Chr4	7521579	7521588	8GFP_LL24	16.3933	+	0	0	0
Chr4	7521595	7521604	8GFP_LL24	254.562	+	0	0	0
Chr4	7521598	7521607	8GFP_LL24	14.8541	+	0	0	0
Chr4	7521602	7521611	8GFP_LL24	46.7815	+	0	0	0
Chr4	7521616	7521625	8GFP_LL24	16.2578	+	0	0	0
Chr4	7522013	7522022	8GFP_LL24	65.5463	+	0	0	0
Chr4	7522032	7522041	8GFP_LL24	14.4017	+	0	0	0
Chr4	7522099	7522108	8GFP_LL24	69.9693	+	0	0	0
Chr4	7522165	7522174	8GFP_LL24	57.4717	+	0	0	0
Chr4	7522186	7522195	8GFP_LL24	10.5227	+	0	0	0
Chr4	7522216	7522225	8GFP_LL24	25.7418	+	0	0	0
Chr4	7522276	7522285	8GFP_LL24	41.0756	+	0	0	0
Chr4	7522442	7522451	8GFP_LL24	25.0471	+	0	0	0
Chr4	7522444	7522453	8GFP_LL24	30.7236	+	0	0	0
Chr4	7522513	7522522	8GFP_LL24	39.2804	+	0	0	0
Chr4	7522531	7522540	8GFP_LL24	13.5547	+	0	0	0
Chr4	7522553	7522562	8GFP_LL24	103.72	+	0	0	0
Chr4	7759698	7759707	8GFP_LL24	32.5778	+	0	0	0
Chr4	7760892	7760901	8GFP_LL24	12.1522	+	0	0	0
Chr4	8243847	8243856	8GFP_LL24	38.4102	-	0	0	0
Chr4	8301746	8301755	8GFP_LL24	520.442	-	1	1	2
Chr4	8712809	8712818	8GFP_LL24	59.9763	-	0	1	1
Chr4	8877694	8877703	8GFP_LL24	16.7037	+	0	0	0
Chr4	8973330	8973339	8GFP_LL24	13.568	-	0	0	0
Chr4	9096364	9096373	8GFP_LL24	176.318	+	0	1	1
Chr4	9096400	9096409	8GFP_LL24	116.767	+	0	0	0
Chr4	9096402	9096411	8GFP_LL24	47.0981	+	0	0	0
Chr4	9096446	9096455	8GFP_LL24	57.8497	+	0	0	0
Chr4	9171559	9171568	8GFP_LL24	26.5284	+	0	0	0
Chr4	9557087	9557096	8GFP_LL24	22.7113	+	0	0	0
Chr4	9557136	9557145	8GFP_LL24	34.3388	+	0	0	0
Chr4	9557173	9557182	8GFP_LL24	28.4716	+	0	0	0
Chr4	9557183	9557192	8GFP_LL24	68.0568	+	0	0	0
Chr4	9557222	9557231	8GFP_LL24	10.886	+	0	0	0
Chr4	9557245	9557254	8GFP_LL24	38.2046	+	0	0	0
Chr4	9557502	9557511	8GFP_LL24	55.376	+	0	0	0
Chr4	9557599	9557608	8GFP_LL24	46.1985	+	0	0	0
Chr4	9557655	9557664	8GFP_LL24	40.0621	+	0	0	0
Chr4	9557719	9557728	8GFP_LL24	10.3658	+	0	0	0
Chr4	9557777	9557786	8GFP_LL24	16.5194	+	0	0	0
Chr4	9557779	9557788	8GFP_LL24	12.7325	+	0	0	0
Chr4	9557784	9557793	8GFP_LL24	28.1092	+	0	0	0
Chr4	9605082	9605091	8GFP_LL24	112.964	-	0	0	0
Chr4	9605085	9605094	8GFP_LL24	19.1919	-	0	0	0
Chr4	9605094	9605103	8GFP_LL24	60.3456	-	0	0	0
Chr4	9714346	9714355	8GFP_LL24	12.3573	-	0	0	0
Chr4	9978116	9978125	8GFP_LL24	61.9731	-	0	0	0
Chr4	9978137	9978146	8GFP_LL24	61.9276	-	1	1	2
Chr4	10180256	10180265	8GFP_LL24	98.9209	+	0	0	0
Chr4	10180354	10180363	8GFP_LL24	208.859	+	0	0	0
Chr4	10180371	10180380	8GFP_LL24	12.1865	+	0	0	0
Chr4	10180432	10180441	8GFP_LL24	171.048	+	0	0	0
Chr4	10180441	10180450	8GFP_LL24	123.951	+	0	0	0
Chr4	10180443	10180452	8GFP_LL24	61.3914	+	0	0	0
Chr4	10180450	10180459	8GFP_LL24	104.671	+	0	0	0
Chr4	10180465	10180474	8GFP_LL24	25.9433	+	0	0	0
Chr4	10180491	10180500	8GFP_LL24	18.6568	+	0	0	0
Chr4	10201852	10201861	8GFP_LL24	45.022	-	0	0	0
Chr4	10203315	10203324	8GFP_LL24	10.1504	-	0	0	0
Chr4	10302028	10302037	8GFP_LL24	31.8762	+	0	0	0
Chr4	10499327	10499336	8GFP_LL24	13.3099	+	0	0	0
Chr4	10578694	10578703	8GFP_LL24	13.4181	+	0	0	0
Chr4	10578697	10578706	8GFP_LL24	10.7129	+	0	0	0
Chr4	10990412	10990421	8GFP_LL24	23.8246	+	0	0	0
Chr4	10990493	10990502	8GFP_LL24	34.6539	+	0	0	0
Chr4	10990549	10990558	8GFP_LL24	38.4427	+	0	0	0
Chr4	10990632	10990641	8GFP_LL24	19.9064	+	0	0	0
Chr4	10990692	10990701	8GFP_LL24	62.8342	+	0	0	0
Chr4	10990734	10990743	8GFP_LL24	11.5762	+	0	0	0
Chr4	10990742	10990751	8GFP_LL24	16.4346	+	0	0	0
Chr4	10990744	10990753	8GFP_LL24	75.0304	+	0	0	0
Chr4	10991440	10991449	8GFP_LL24	18.1646	+	0	0	0
Chr4	10991471	10991480	8GFP_LL24	24.4395	+	0	0	0
Chr4	10991529	10991538	8GFP_LL24	13.3374	+	0	0	0
Chr4	10991579	10991588	8GFP_LL24	11.3401	+	0	0	0
Chr4	11266761	11266770	8GFP_LL24	23.3955	+	0	0	0
Chr4	11266763	11266772	8GFP_LL24	21.242	+	0	0	0
Chr4	11334417	11334426	8GFP_LL24	23.3296	+	0	0	0
Chr4	11334446	11334455	8GFP_LL24	41.2654	+	0	0	0
Chr4	11334470	11334479	8GFP_LL24	10.0499	+	0	0	0
Chr4	11334472	11334481	8GFP_LL24	12.3001	+	0	0	0
Chr4	11334483	11334492	8GFP_LL24	28.1406	+	0	0	0
Chr4	11334647	11334656	8GFP_LL24	32.5299	+	0	0	0
Chr4	11334649	11334658	8GFP_LL24	16.5344	+	0	0	0
Chr4	11334674	11334683	8GFP_LL24	34.148	+	0	0	0
Chr4	11335148	11335157	8GFP_LL24	34.5627	+	0	0	0
Chr4	11335209	11335218	8GFP_LL24	35.1638	+	0	0	0
Chr4	11335280	11335289	8GFP_LL24	21.1274	+	0	0	0
Chr4	11335353	11335362	8GFP_LL24	59.2463	+	0	0	0
Chr4	11335490	11335499	8GFP_LL24	48.0746	+	0	0	0
Chr4	11335627	11335636	8GFP_LL24	46.8485	+	0	0	0
Chr4	11335684	11335693	8GFP_LL24	27.0915	+	0	0	0
Chr4	11646315	11646324	8GFP_LL24	56.2298	-	0	0	0
Chr4	11646322	11646331	8GFP_LL24	28.5889	-	0	0	0
Chr4	11646573	11646582	8GFP_LL24	32.6286	-	0	0	0
Chr4	11647533	11647542	8GFP_LL24	16.9052	-	0	0	0
Chr4	11795126	11795135	8GFP_LL24	49.6407	+	0	1	1
Chr4	11930049	11930058	8GFP_LL24	10.8064	+	0	0	0
Chr4	12007205	12007214	8GFP_LL24	19.6463	+	0	0	0
Chr4	12008754	12008763	8GFP_LL24	59.2624	+	0	0	0
Chr4	12009361	12009370	8GFP_LL24	16.832	+	0	0	0
Chr4	12009367	12009376	8GFP_LL24	13.8841	+	0	0	0
Chr4	12225635	12225644	8GFP_LL24	19.2161	+	0	0	0
Chr4	12225677	12225686	8GFP_LL24	12.5687	+	0	0	0
Chr4	12225691	12225700	8GFP_LL24	42.5959	+	0	0	0
Chr4	12332678	12332687	8GFP_LL24	30.2047	-	0	0	0
Chr4	12332698	12332707	8GFP_LL24	24.3723	-	0	0	0
Chr4	12332716	12332725	8GFP_LL24	53.588	-	0	0	0
Chr4	12332723	12332732	8GFP_LL24	54.8535	-	0	0	0
Chr4	12332784	12332793	8GFP_LL24	24.7579	-	0	0	0
Chr4	12332789	12332798	8GFP_LL24	52.9245	-	0	1	1
Chr4	12332815	12332824	8GFP_LL24	12.6499	-	0	0	0
Chr4	12332891	12332900	8GFP_LL24	12.9517	-	0	0	0
Chr4	12332999	12333008	8GFP_LL24	35.916	-	0	0	0
Chr4	12333092	12333101	8GFP_LL24	14.0486	-	0	0	0
Chr4	12333489	12333498	8GFP_LL24	13.8435	-	0	0	0
[truncated: 749 more rows]

## Sheet: Table S4
Table S4: Binding targets of AtGRP8.
iCLIP targets of AtGRP8-GFP with reproducible binding sites in 2 out of 3 biological replicates. Binding sites overlapping AtGRP7-R49Q-GFP and the GFP control were removed before target mapping.
Columns D-H display the presence of binding site (X) in the corresponding protein coding transcript feature (5' UTR, CDS, Intron, 3' UTR) or non-coding (NC) annotation. Association to features are derived from Araport 11 representative gene models. Overlapping gene identifiers with the AtGRP7 iCLIP are marked with "X" in column 'iCLIP AtGRP7'.
AGI	Symbol	Description	5' UTR	CDS	Intron	3' UTR	NC	iCLIP AtGRP7
AT1G01100	AT1G01100	60S acidic ribosomal protein family				X
AT1G01170	AT1G01170	Protein of unknown function (DUF1138)				X
AT1G01620	PIP1C	plasma membrane intrinsic protein 1C		X
AT1G02560	CLPP5	nuclear encoded CLP protease 5				X
AT1G02780	emb2386	Ribosomal protein L19e family protein	X	X		X		X
AT1G02820	LEA3	Late embryogenesis abundant 3 (LEA3) family protein				X
AT1G02930	GSTF6	glutathione S-transferase 6				X		X
AT1G03130	PSAD-2	photosystem I subunit D-2		X		X		X
AT1G03600	PSB27	photosystem II family protein		X		X		X
AT1G03680	THM1	thioredoxin M-type 1		X		X
AT1G04263	U5-6						X	X
AT1G04410	c-NAD-MDH1	Lactate/malate dehydrogenase family protein				X		X
AT1G04527	AT1G04527						X	X
AT1G04733	U2-11						X	X
AT1G04897	U4-6						X	X
AT1G05057	U2-14						X	X
AT1G05163	AT1G05163						X	X
AT1G05247	AT1G05247						X
AT1G05273	U2-1						X
AT1G05423	AT1G05423						X	X
AT1G05850	POM1	Chitinase family protein		X				X
AT1G05853	U5-5						X	X
AT1G05913	AT1G05913						X	X
AT1G05917	AT1G05917						X	X
AT1G06040	STO	B-box zinc finger family protein		X
AT1G06237	AT1G06237						X	X
AT1G06243	AT1G06243						X	X
AT1G06553	AT1G06553						X	X
AT1G06680	PSBP-1	photosystem II subunit P-1		X		X		X
AT1G07590	AT1G07590	Tetratricopeptide repeat (TPR)-like superfamily protein	X					X
AT1G07600	MT1A	metallothionein 1A		X				X
AT1G07890	APX1	ascorbate peroxidase 1		X		X		X
AT1G07897	AT1G07897						X	X
AT1G08115	U1-5	snRNA					X	X
AT1G08347	AT1G08347						X	X
AT1G08380	PSAO	photosystem I subunit O	X	X		X		X
AT1G09070	SRC2	soybean gene regulated by cold-2	X	X
AT1G09087	AT1G09087						X	X
AT1G09310	AT1G09310	Protein of unknown function, DUF538	X	X				X
AT1G09333	AT1G09333						X	X
AT1G09340	CRB	chloroplast RNA binding		X		X		X
AT1G09690	AT1G09690	Translation protein SH3-like family protein	X
AT1G09787	AT1G09787						X	X
AT1G09797	AT1G09797						X	X
AT1G09800	AT1G09800	Pseudouridine synthase family protein	X					X
AT1G09867	AT1G09867						X	X
AT1G09877	AT1G09877						X	X
AT1G09883	AT1G09883						X	X
AT1G10522	PRIN2		X					X
AT1G10960	FD1	ferredoxin 1		X		X		X
AT1G11860	AT1G11860	Glycine cleavage T-protein family		X
AT1G12013	SNOR111	SNOR111; snoRNA					X	X
AT1G12015	AT1G12015	snoRNA					X	X
AT1G12090	ELP	extensin-like protein		X		X		X
AT1G12900	GAPA-2	glyceraldehyde 3-phosphate dehydrogenase A subunit 2	X	X		X		X
AT1G13245	RTFL17	ROTUNDIFOLIA like 17				X		X
AT1G13440	GAPC2	glyceraldehyde-3-phosphate dehydrogenase C2	X	X		X		X
AT1G14320	SAC52	Ribosomal protein L16p/L10e family protein		X
AT1G15405	AT1G15405	other RNA					X	X
AT1G15820	LHCB6	light harvesting complex photosystem II subunit 6	X	X	X	X		X
AT1G16635	AT1G16635						X
AT1G16880	ACR11	uridylyltransferase-related		X		X		X
AT1G18080	ATARCA	Transducin/WD40 repeat-like superfamily protein	X					X
AT1G18745	AT1G18745						X	X
AT1G19150	Lhca6	photosystem I light harvesting complex gene 6		X
AT1G20015	AT1G20015	snoRNA					X	X
AT1G20020	FNR2	ferredoxin-NADP(+)-oxidoreductase 2	X	X				X
AT1G20340	DRT112	Cupredoxin superfamily protein	X	X		X		X
AT1G21065	AT1G21065			X
AT1G22410	AT1G22410	Class-II DAHP synthetase family protein	X
AT1G23130	AT1G23130	Polyketide cyclase/dehydrase and lipid transport superfamily protein				X
AT1G23290	RPL27AB	Ribosomal protein L18e/L15 superfamily protein				X		X
AT1G23310	GGT1	glutamate:glyoxylate aminotransferase	X	X		X		X
AT1G25275	AT1G25275			X		X		X
AT1G26233	SNOR95	SNOR95; snoRNA					X	X
AT1G26630	FBR12	Eukaryotic translation initiation factor 5A-1 (eIF-5A 1) protein	X	X		X		X
AT1G27290	AT1G27290			X
AT1G27950	LTPG1	glycosylphosphatidylinositol-anchored lipid protein transfer 1				X
AT1G29070	AT1G29070	Ribosomal protein L34				X
AT1G29660	AT1G29660	GDSL-like Lipase/Acylhydrolase superfamily protein				X
AT1G29670	AT1G29670	GDSL-like Lipase/Acylhydrolase superfamily protein		X
AT1G29910	CAB3	chlorophyll A/B binding protein 3		X		X		X
AT1G29920	CAB2	chlorophyll A/B-binding protein 2	X	X		X		X
AT1G29930	CAB1	chlorophyll A/B binding protein 1	X	X		X		X
AT1G30380	PSAK	photosystem I subunit K	X	X		X		X
AT1G31330	PSAF	photosystem I subunit F	X	X		X		X
AT1G31580	ECS1	ECS1	X	X		X		X
AT1G31812	ACBP6	acyl-CoA-binding protein 6	X					X
AT1G32060	PRK	phosphoribulokinase	X	X				X
AT1G32080	LrgB	membrane protein, putative		X
AT1G32220	AT1G32220	NAD(P)-binding Rossmann-fold superfamily protein		X
AT1G32470	AT1G32470	Single hybrid motif superfamily protein		X		X		X
AT1G32920	AT1G32920			X		X		X
AT1G34000	OHP2	one-helix protein 2		X				X
AT1G34418	AT1G34418	other RNA					X
AT1G35140	PHI-1	Phosphate-responsive 1 family protein		X
AT1G35680	RPL21C	Ribosomal protein L21				X		X
AT1G37130	NIA2	nitrate reductase 2	X	X		X		X
AT1G42970	GAPB	glyceraldehyde-3-phosphate dehydrogenase B subunit	X	X		X		X
AT1G43170	RP1	ribosomal protein 1				X
AT1G44575	NPQ4	Chlorophyll A-B binding family protein	X	X		X		X
AT1G45201	TLL1	triacylglycerol lipase-like 1		X
AT1G47128	RD21A	Granulin repeat cysteine protease family protein		X		X		X
AT1G48350	EMB3105	Ribosomal L18p/L5e family protein		X		X		X
AT1G49500	AT1G49500		X	X		X
AT1G50320	THX	thioredoxin X				X
AT1G50900	GDC1	Ankyrin repeat family protein				X		X
AT1G51400	AT1G51400	Photosystem II 5 kD protein	X	X		X		X
AT1G52220	AT1G52220					X		X
AT1G52230	PSAH2	photosystem I subunit H2		X		X		X
AT1G52400	BGLU18	beta glucosidase 18				X
AT1G53210	AT1G53210	sodium/calcium exchanger family protein / calcium-binding EF hand family protein		X		X
AT1G54780	TLP18.3	thylakoid lumen 18.3 kDa protein		X		X
AT1G55330	AGP21	arabinogalactan protein 21		X		X		X
AT1G55670	PSAG	photosystem I subunit G	X	X		X		X
AT1G56045	AT1G56045	Ribosomal protein L41 family				X		X
AT1G56070	LOS1	Ribosomal protein S5/Elongation factor G/III/V family protein				X		X
AT1G56580	SVB	Protein of unknown function, DUF538				X		X
AT1G57990	PUP18	purine permease 18		X
AT1G58290	HEMA1	Glutamyl-tRNA reductase family protein		X				X
AT1G59870	PEN3	ABC-2 and Plant PDR ABC-type transporter family protein		X
AT1G60950	FED A	2Fe-2S ferredoxin-like superfamily protein	X	X		X		X
AT1G61275	U12	U12; snRNA					X	X
AT1G61520	LHCA3	photosystem I light harvesting complex gene 3	X	X		X		X
AT1G62380	ACO2	ACC oxidase 2				X		X
AT1G64680	AT1G64680			X
AT1G64720	CP5	Polyketide cyclase/dehydrase and lipid transport superfamily protein		X		X
AT1G65490	AT1G65490			X		X		X
AT1G65820	AT1G65820	microsomal glutathione s-transferase, putative				X		X
AT1G65960	GAD2	glutamate decarboxylase 2		X
AT1G66100	AT1G66100	Plant thionin	X	X		X		X
AT1G67090	RBCS1A	ribulose bisphosphate carboxylase small chain 1A		X		X		X
AT1G67740	PSBY	photosystem II BY	X	X		X		X
AT1G68010	HPR	hydroxypyruvate reductase		X		X		X
AT1G68440	AT1G68440			X
AT1G68520	BBX14	B-box type zinc finger protein with CCT domain		X
AT1G68530	KCS6	3-ketoacyl-CoA synthase 6		X		X		X
AT1G69620	RPL34	ribosomal protein L34			X			X
AT1G70185	AT1G70185	other RNA					X	X
AT1G70760	NdhL	inorganic carbon transport protein-related		X		X
AT1G70780	AT1G70780		X			X		X
AT1G72430	AT1G72430	SAUR-like auxin-responsive protein family				X
AT1G72610	GER1	germin-like protein 1	X	X		X		X
AT1G72645	AT1G72645			X				X
AT1G72930	TIR	toll/interleukin-1 receptor-like		X		X		X
AT1G73885	AT1G73885			X	X
AT1G74470	AT1G74470	Pyridine nucleotide-disulphide oxidoreductase family protein		X		X		X
AT1G75350	emb2184	Ribosomal protein L31		X				X
AT1G76080	CDSP32	chloroplastic drought-induced stress protein of 32 kD		X
AT1G76100	PETE1	plastocyanin 1				X
AT1G76160	sks5	SKU5 similar 5	X
AT1G76960	AT1G76960			X
AT1G78040	AT1G78040	Pollen Ole e 1 allergen and extensin family protein		X		X		X
AT1G78630	emb1473	Ribosomal protein L13 family protein		X		X		X
AT1G78830	AT1G78830	Curculin-like (mannose-binding) lectin family protein		X		X
AT1G78850	AT1G78850	D-mannose binding lectin protein with Apple-like carbohydrate-binding domain				X
AT1G79040	PSBR	photosystem II subunit R	X	X		X		X
AT1G79850	RPS17	ribosomal protein S17				X		X
AT1G80440	AT1G80440	Galactose oxidase/kelch repeat superfamily protein				X
AT1G80920	J8	Chaperone DnaJ-domain superfamily protein		X
AT2G01250	AT2G01250	Ribosomal protein L30/L7 family protein		X
AT2G01850	EXGT-A3	endoxyloglucan transferase A3		X				X
AT2G04955	AT2G04955						X	X
AT2G05070	LHCB2.2	photosystem II light harvesting complex gene 2.2	X	X		X		X
AT2G05100	LHCB2.1	photosystem II light harvesting complex gene 2.1	X	X		X		X
AT2G05380	GRP3S	glycine-rich protein 3 short isoform	X	X		X		X
AT2G05520	GRP-3	glycine-rich protein 3	X	X		X		X
AT2G06520	PSBX	photosystem II subunit X	X	X		X		X
AT2G08390	AT2G08390						X	X
AT2G08765	AT2G08765						X	X
AT2G08770	AT2G08770						X	X
AT2G08900	AT2G08900						X	X
AT2G09465	AT2G09465						X	X
AT2G09685	AT2G09685						X
AT2G09695	AT2G09695						X	X
AT2G09700	AT2G09700						X	X
AT2G09705	AT2G09705						X	X
AT2G10940	AT2G10940	Bifunctional inhibitor/lipid-transfer protein/seed storage 2S albumin superfamily protein		X				X
AT2G13360	AGT	alanine:glyoxylate aminotransferase	X	X				X
AT2G15620	NIR1	nitrite reductase 1				X
AT2G16280	KCS9	3-ketoacyl-CoA synthase 9	X	X
AT2G18020	EMB2296	Ribosomal protein L2 family	X
AT2G18960	HA1	H(+)-ATPase 1		X
AT2G20260	PSAE-2	photosystem I subunit E-2		X		X		X
AT2G20410	AT2G20410	RNA-binding ASCH domain protein	X					X
AT2G21330	FBA1	fructose-bisphosphate aldolase 1	X	X		X		X
AT2G22990	SNG1	sinapoylglucose 1		X				X
AT2G23090	AT2G23090	Uncharacterised protein family SERF	X	X				X
AT2G23120	AT2G23120	Late embryogenesis abundant protein, group 6				X
AT2G23130	AGP17	arabinogalactan protein 17		X
AT2G23320	WRKY15	WRKY DNA-binding protein 15		X
AT2G23810	TET8	tetraspanin8				X
AT2G24940	MAPR2	membrane-associated progesterone binding protein 2				X
AT2G25080	GPX1	glutathione peroxidase 1		X
AT2G25210	AT2G25210	Ribosomal protein L39 family protein	X					X
AT2G25450	AT2G25450	2-oxoglutarate (2OG) and Fe(II)-dependent oxygenase superfamily protein		X
AT2G25510	AT2G25510		X	X				X
AT2G26080	GLDP2	glycine decarboxylase P-protein 2		X		X		X
AT2G26500	AT2G26500	cytochrome b6f complex subunit (petM), putative	X	X		X		X
AT2G27530	PGY1	Ribosomal protein L1p/L10e family	X					X
AT2G30490	C4H	cinnamate-4-hydroxylase				X
AT2G30520	RPT2	Phototropic-responsive NPH3 family protein		X				X
AT2G30570	PSBW	photosystem II reaction center W	X	X		X		X
AT2G30950	VAR2	FtsH extracellular protease family		X		X		X
AT2G31610	AT2G31610	Ribosomal protein S3 family protein	X
AT2G32690	GRP23	glycine-rich protein 23	X			X		X
AT2G33450	PRPL28	Ribosomal L28 family				X		X
AT2G34420	LHB1B2	photosystem II light harvesting complex gene B1B2	X	X		X		X
AT2G34430	LHB1B1	light-harvesting chlorophyll-protein complex II subunit B1		X		X		X
AT2G34480	AT2G34480	Ribosomal protein L18ae/LX family protein	X	X		X		X
AT2G35370	GDCH	glycine decarboxylase complex H		X		X		X
AT2G35382	AT2G35382	snoRNA					X	X
AT2G35387	AT2G35387	snoRNA					X	X
AT2G35750	AT2G35750		X	X				X
AT2G37040	PAL1	PHE ammonia lyase 1		X				X
AT2G37220	AT2G37220	RNA-binding (RRM/RBD/RNP motifs) family protein				X		X
AT2G38140	PSRP4	plastid-specific ribosomal protein 4				X		X
AT2G38230	PDX1.1	pyridoxine biosynthesis 1.1				X
AT2G38540	LP1	lipid transfer protein 1		X		X		X
AT2G39010	PIP2E	plasma membrane intrinsic protein 2E		X
AT2G39730	RCA	rubisco activase	X	X		X		X
AT2G40000	HSPRO2	ortholog of sugar beet HS1 PRO-1 2		X
AT2G40650	AT2G40650	PRP38 family protein			X
AT2G41090	AT2G41090	Calcium-binding EF-hand family protein		X		X		X
AT2G41100	TCH3	Calcium-binding EF hand family protein	X	X		X		X
AT2G41310	RR3	response regulator 3				X		X
AT2G41430	ERD15	dehydration-induced protein (ERD15)	X	X		X		X
AT2G43030	AT2G43030	Ribosomal protein L3 family protein	X	X				X
AT2G43375	AT2G43375	other RNA					X	X
AT2G45070	SEC61 BETA	Preprotein translocase Sec, Sec61-beta subunit protein		X		X
AT2G45180	AT2G45180	Bifunctional inhibitor/lipid-transfer protein/seed storage 2S albumin superfamily protein		X		X		X
AT2G45960	PIP1B	plasma membrane intrinsic protein 1B		X		X
AT2G46192	AT2G46192	other RNA					X	X
AT2G46600	AT2G46600	Calcium-binding EF-hand family protein				X
AT2G46820	PSI-P	photosystem I P subunit	X	X		X		X
AT2G47170	ARF1A1C	Ras-related small GTP-binding family protein				X
AT2G47400	CP12-1	CP12 domain-containing protein 1	X	X		X		X
AT2G47450	CAO	chloroplast signal recognition particle component (CAO)				X
AT2G47730	GSTF8	glutathione S-transferase phi 8		X		X		X
AT3G01130	AT3G01130				X			X
AT3G01145	AT3G01145						X	X
AT3G01290	HIR2	SPFH/Band 7/PHB domain-containing membrane-associated protein family		X
AT3G01500	CA1	carbonic anhydrase 1	X	X	X	X		X
AT3G02080	AT3G02080	Ribosomal protein S19e family protein		X
AT3G02470	SAMDC	S-adenosylmethionine decarboxylase	X	X		X		X
AT3G02725	AT3G02725						X	X
AT3G02730	TRXF1	thioredoxin F-type 1		X		X		X
AT3G02832	AT3G02832						X	X
AT3G03425	AT3G03425						X	X
AT3G03435	AT3G03435						X	X
AT3G04155	AT3G04155						X	X
AT3G04175	AT3G04175						X	X
AT3G04400	emb2171	Ribosomal protein L14p/L23e family protein		X		X
AT3G04720	PR4	pathogenesis-related 4				X		X
AT3G04775	AT3G04775						X	X
AT3G04975	AT3G04975						X	X
AT3G04985	AT3G04985						X	X
AT3G05325	AT3G05325						X	X
AT3G05560	AT3G05560	Ribosomal L22e protein family				X		X
AT3G05655	AT3G05655						X	X
AT3G06070	AT3G06070			X
AT3G06125	AT3G06125	other RNA					X	X
AT3G06355	AT3G06355						X	X
AT3G06700	AT3G06700	Ribosomal L29e protein family	X			X		X
AT3G06900	U4.2	U4.2; snRNA					X	X
AT3G07215	AT3G07215	other RNA					X	X
AT3G07715	AT3G07715						X	X
AT3G08030	AT3G08030	Protein of unknown function, DUF642				X
AT3G08165	AT3G08165						X	X
AT3G08275	AT3G08275						X	X
AT3G08580	AAC1	ADP/ATP carrier 1		X		X		X
AT3G08940	LHCB4.2	light harvesting complex photosystem II		X		X		X
AT3G09105	AT3G09105						X	X
AT3G09225	AT3G09225						X	X
AT3G09390	MT2A	metallothionein 2A		X		X		X
AT3G09500	AT3G09500	Ribosomal L29 family protein				X		X
AT3G09855	AT3G09855						X	X
AT3G09865	AT3G09865						X	X
AT3G11120	AT3G11120	Ribosomal protein L41 family				X		X
AT3G11630	AT3G11630	Thioredoxin superfamily protein	X	X		X		X
AT3G12587	AT3G12587	Oligosaccaryltransferase			X			X
AT3G12780	PGK1	phosphoglycerate kinase 1		X		X		X
AT3G13750	BGAL1	beta galactosidase 1		X		X
AT3G14415	GOX2	Aldolase-type TIM barrel family protein		X		X		X
AT3G14420	GOX1	Aldolase-type TIM barrel family protein	X	X		X		X
AT3G15353	MT3	metallothionein 3				X		X
AT3G15360	TRX-M4	thioredoxin M-type 4		X		X		X
AT3G16140	PSAH-1	photosystem I subunit H-1	X	X		X		X
AT3G16240	DELTA-TIP	delta tonoplast integral protein		X		X
AT3G16370	AT3G16370	GDSL-like Lipase/Acylhydrolase superfamily protein		X		X		X
AT3G16420	PBP1	PYK10-binding protein 1				X		X
AT3G16530	AT3G16530	Legume lectin family protein				X
AT3G16640	TCTP	translationally controlled tumor protein	X	X		X		X
AT3G17390	MTO3	S-adenosylmethionine synthetase family protein	X	X		X		X
AT3G18740	RLK902	Ribosomal protein L7Ae/L30e/S12e/Gadd45 family protein				X		X
AT3G19030	AT3G19030		X	X		X		X
AT3G19170	PREP1	presequence protease 1				X
AT3G20760	AT3G20760	Nse4, component of Smc5/6 DNA repair complex	X					X
AT3G21055	PSBTN	photosystem II subunit T		X		X		X
AT3G21805	AT3G21805	snoRNA					X	X
AT3G22231	PCC1	pathogen and circadian controlled 1		X		X		X
AT3G22890	APS1	ATP sulfurylase 1		X		X		X
AT3G24615	AT3G24615	snoRNA					X	X
AT3G25920	RPL15	ribosomal protein L15	X					X
AT3G26060	PRXQ	Thioredoxin superfamily protein				X		X
AT3G26520	TIP2	tonoplast intrinsic protein 2	X	X		X		X
AT3G26650	GAPA	glyceraldehyde 3-phosphate dehydrogenase A subunit	X	X		X		X
AT3G27690	LHCB2.3	photosystem II light harvesting complex gene 2.3	X	X		X		X
AT3G27830	RPL12-A	ribosomal protein L12-A				X		X
AT3G27850	RPL12-C	ribosomal protein L12-C				X		X
AT3G27865	AT3G27865	snoRNA					X	X
AT3G30390	AT3G30390	Transmembrane amino acid transporter family protein	X
AT3G41761	AT3G41761	other RNA					X	X
AT3G44010	AT3G44010	Ribosomal protein S14p/S29e family protein	X					X
AT3G44310	NIT1	nitrilase 1		X		X		X
AT3G46780	PTAC16	plastid transcriptionally active 16		X				X
AT3G47070	AT3G47070			X		X		X
AT3G47347	AT3G47347	snoRNA					X	X
AT3G47348	AT3G47348	snoRNA					X	X
AT3G47470	LHCA4	light-harvesting chlorophyll-protein complex I subunit A4	X	X		X		X
AT3G47650	AT3G47650	DnaJ/Hsp40 cysteine-rich domain superfamily protein				X		X
AT3G48140	AT3G48140	B12D protein		X		X
AT3G48360	BT2	BTB and TAZ domain protein 2	X	X
AT3G48690	CXE12	alpha/beta-Hydrolases superfamily protein				X		X
AT3G50820	PSBO2	photosystem II subunit O-2	X	X		X		X
AT3G51600	LTP5	lipid transfer protein 5	X	X		X		X
AT3G51730	AT3G51730	saposin B domain-containing protein				X
AT3G51920	CAM9	calmodulin 9		X
AT3G52150	PSRP2	RNA-binding (RRM/RBD/RNP motifs) family protein				X
AT3G52230	AT3G52230			X
AT3G52590	UBQ1	ubiquitin extension protein 1			X			X
AT3G53420	PIP2A	plasma membrane intrinsic protein 2A		X		X		X
AT3G53740	AT3G53740	Ribosomal protein L36e family protein				X		X
AT3G53870	AT3G53870	Ribosomal protein S3 family protein	X					X
AT3G54050	HCEF1	high cyclic electron flow 1		X
AT3G54210	AT3G54210	Ribosomal protein L17 family protein				X		X
AT3G54890	LHCA1	photosystem I light harvesting complex gene 1	X	X		X		X
AT3G55440	TPI	triosephosphate isomerase		X
AT3G55800	SBPASE	sedoheptulose-bisphosphatase		X		X		X
AT3G55850	LAF3	Amidohydrolase family	X					X
AT3G56290	AT3G56290			X		X
AT3G56360	AT3G56360			X
AT3G56705	U2.6	U2.6; snRNA					X	X
AT3G56940	CRD1	dicarboxylate diiron protein, putative (Crd1)	X	X		X		X
AT3G57450	AT3G57450		X	X
AT3G57645	U2.2	U2.2; snRNA					X	X
AT3G58193	AT3G58193	snoRNA					X	X
AT3G58196	AT3G58196	snoRNA					X
AT3G60245	AT3G60245	Zinc-binding ribosomal protein family protein	X			X		X
AT3G60750	AT3G60750	Transketolase	X	X		X		X
AT3G61110	RS27A	ribosomal protein S27		X				X
AT3G61440	CYSC1	cysteine synthase C1		X
AT3G61470	LHCA2	photosystem I light harvesting complex gene 2	X	X		X		X
AT3G62030	ROC4	rotamase CYP 4		X		X		X
AT3G62250	UBQ5	ubiquitin 5		X		X		X
AT3G62290	ARFA1E	ADP-ribosylation factor A1E				X
AT3G62410	CP12-2	CP12 domain-containing protein 2		X		X		X
AT3G62530	AT3G62530	ARM repeat superfamily protein		X
AT3G63140	CSP41A	chloroplast stem-loop binding protein of 41 kDa		X		X		X
AT3G63160	OEP6					X		X
AT4G00100	RPS13A	ribosomal protein S13A		X				X
AT4G00975	AT4G00975	other RNA					X
AT4G01150	AT4G01150		X	X		X		X
AT4G01950	GPAT3	glycerol-3-phosphate acyltransferase 3		X
AT4G02380	SAG21	senescence-associated gene 21				X
AT4G02520	GSTF2	glutathione S-transferase PHI 2				X
AT4G02770	PSAD-1	photosystem I subunit D-1		X		X		X
AT4G03280	PETC	photosynthetic electron transfer C	X	X		X		X
AT4G03295	AT4G03295	snoRNA					X	X
AT4G03520	ATHM2	Thioredoxin superfamily protein		X				X
AT4G03905	AT4G03905						X	X
AT4G03915	AT4G03915						X	X
AT4G04640	ATPC1	ATPase, F1 complex, gamma subunit protein		X		X		X
AT4G04840	MSRB6	methionine sulfoxide reductase B6		X
AT4G05050	UBQ11	ubiquitin 11				X		X
AT4G05070	AT4G05070	Wound-responsive family protein		X		X
AT4G05180	PSBQ-2	photosystem II subunit Q-2		X		X		X
AT4G05320	UBQ10	polyubiquitin 10	X	X		X		X
AT4G06375	U4atac						X	X
AT4G06810	AT4G06810						X	X
AT4G07120	U1-2						X	X
AT4G07635	AT4G07635						X	X
AT4G08755	U6-5						X	X
AT4G08870	ARGAH2	Arginase/deacetylase superfamily protein		X
AT4G08950	EXO	Phosphate-responsive 1 family protein		X
AT4G09135	U6-6						X	X
AT4G09650	ATPD	ATP synthase delta-subunit gene		X				X
AT4G10340	LHCB5	light harvesting complex of photosystem II 5	X	X	X	X		X
AT4G11150	TUF	vacuolar ATP synthase subunit E1				X
AT4G12800	PSAL	photosystem I subunit l	X	X		X		X
AT4G13340	LRX3	Leucine-rich repeat (LRR) family protein		X		X
AT4G14320	AT4G14320	Zinc-binding ribosomal protein family protein	X					X
AT4G15545	AT4G15545					X
AT4G15760	MO1	monooxygenase 1		X
AT4G16190	AT4G16190	Papain family cysteine protease		X
AT4G16980	AT4G16980	arabinogalactan-protein family		X		X		X
AT4G17090	CT-BMY	chloroplast beta-amylase				X		X
AT4G17390	AT4G17390	Ribosomal protein L23/L15e family protein				X
AT4G18480	CHLI1	P-loop containing nucleoside triphosphate hydrolases superfamily protein		X		X		X
AT4G19200	AT4G19200	proline-rich family protein		X
AT4G20360	RABE1b	RAB GTPase homolog E1B		X		X		X
AT4G21105	AT4G21105	cytochrome-c oxidases;electron carriers				X
AT4G21280	PSBQA	photosystem II subunit QA	X	X		X		X
AT4G21960	PRXR1	Peroxidase superfamily protein		X		X		X
AT4G22690	CYP706A1	cytochrome P450, family 706, subfamily A, polypeptide 1		X
AT4G22890	PGR5-LIKE A	PGR5-LIKE A		X		X		X
AT4G23420	AT4G23420	NAD(P)-binding Rossmann-fold superfamily protein	X					X
AT4G23670	AT4G23670	Polyketide cyclase/dehydrase and lipid transport superfamily protein	X	X		X		X
AT4G25050	ACP4	acyl carrier protein 4	X	X		X		X
AT4G25100	FSD1	Fe superoxide dismutase 1		X		X		X
AT4G25130	PMSR4	peptide met sulfoxide reductase 4		X
AT4G27090	AT4G27090	Ribosomal protein L14		X		X		X
AT4G27520	ENODL2	early nodulin-like protein 2		X		X		X
AT4G28220	NDB1	NAD(P)H dehydrogenase B1	X					X
AT4G28660	PSB28	photosystem II reaction center PSB28 protein		X
AT4G28750	PSAE-1	Photosystem I reaction centre subunit IV / PsaE protein		X		X		X
AT4G29350	PFN2	profilin 2		X		X
AT4G29905	AT4G29905		X	X
AT4G30440	GAE1	UDP-D-glucuronate 4-epimerase 1		X
AT4G32260	PDE334	ATPase, F0 complex, subunit B/B', bacterial/chloroplast	X	X		X		X
AT4G33010	GLDP1	glycine decarboxylase P-protein 1	X	X		X		X
AT4G33666	AT4G33666					X
AT4G33865	AT4G33865	Ribosomal protein S14p/S29e family protein		X		X		X
AT4G34110	PAB2	poly(A) binding protein 2	X					X
AT4G34150	AT4G34150	Calcium-dependent lipid-binding (CaLB domain) family protein	X					X
AT4G34190	SEP1	stress enhanced protein 1				X		X
AT4G34350	HDR	4-hydroxy-3-methylbut-2-enyl diphosphate reductase		X				X
AT4G34620	SSR16	small subunit ribosomal protein 16	X	X		X		X
AT4G34720	AVA-P1	ATPase, F0/V0 complex, subunit C protein		X				X
AT4G34870	ROC5	rotamase cyclophilin 5				X		X
AT4G35090	CAT2	catalase 2	X	X		X		X
AT4G35100	PIP3	plasma membrane intrinsic protein 3		X
AT4G37800	XTH7	xyloglucan endotransglucosylase/hydrolase 7		X				X
AT4G37830	AT4G37830	cytochrome c oxidase-related		X
AT4G37930	SHM1	serine transhydroxymethyltransferase 1	X	X		X		X
AT4G38770	PRP4	proline-rich protein 4		X		X		X
AT4G38970	FBA2	fructose-bisphosphate aldolase 2	X	X		X		X
AT4G39200	AT4G39200	Ribosomal protein S25 family protein				X		X
AT4G39361	AT4G39361	snoRNA					X	X
AT4G39363	AT4G39363	snoRNA					X	X
AT4G39364	AT4G39364	snoRNA					X	X
AT4G39366	AT4G39366	snoRNA					X	X
AT4G39730	PLAT1	Lipase/lipooxygenase, PLAT/LH2 family protein				X		X
AT5G00755	AT5G00755						X	X
AT5G01530	LHCB4.1	light harvesting complex photosystem II	X	X		X		X
AT5G01600	FER1	ferretin 1				X
AT5G02120	OHP	one helix protein		X		X		X
AT5G02255	U5-10						X	X
AT5G02380	MT2B	metallothionein 2B	X	X		X		X
AT5G02500	HSC70-1	heat shock cognate protein 70-1				X		X
AT5G02645	AT5G02645						X	X
AT5G02655	AT5G02655						X	X
AT5G02665	AT5G02665						X	X
AT5G02790	GSTL3	Glutathione S-transferase family protein				X
AT5G02960	AT5G02960	Ribosomal protein S12/S23 family protein	X	X		X		X
AT5G04105	U1-4						X	X
AT5G04140	GLU1	glutamate synthase 1		X		X		X
AT5G04315	U1-9						X	X
AT5G04325	AT5G04325						X	X
AT5G04455	U1-8						X	X
AT5G05270	CHIL	Chalcone-flavanone isomerase family protein	X					X
AT5G06115	AT5G06115						X	X
AT5G06305	AT5G06305						X	X
AT5G06320	NHL3	NDR1/HIN1-like 3		X		X
AT5G06845	AT5G06845						X	X
AT5G07095	AT5G07095						X	X
AT5G07325	AT5G07325						X	X
AT5G07725	AT5G07725						X	X
AT5G07735	AT5G07735						X	X
AT5G07745	AT5G07745						X	X
AT5G09065	AT5G09065						X	X
AT5G09125	AT5G09125						X	X
AT5G09495	AT5G09495						X	X
AT5G09585	U2.5	U2.5; snRNA					X	X
AT5G09650	PPa6	pyrophosphorylase 6				X
AT5G09660	PMDH2	peroxisomal NAD-malate dehydrogenase 2		X		X		X
AT5G10860	CBSX3	Cystathionine beta-synthase (CBS) family protein		X
AT5G11740	AGP15	arabinogalactan protein 15	X	X		X		X
AT5G13630	GUN5	magnesium-chelatase subunit chlH, chloroplast, putative / Mg-protoporphyrin IX chelatase, putative (CHLH)	X	X		X		X
AT5G13930	TT4	Chalcone and stilbene synthase family protein		X		X		X
AT5G14120	AT5G14120	Major facilitator superfamily protein				X
AT5G14740	CA2	carbonic anhydrase 2		X		X		X
AT5G15200	AT5G15200	Ribosomal protein S4	X	X
AT5G15350	ENODL17	early nodulin-like protein 17		X
AT5G15960	KIN1	stress-responsive protein (KIN1) / stress-induced protein (KIN1)				X
AT5G17870	PSRP6	plastid-specific 50S ribosomal protein 6		X		X		X
AT5G17920	ATMS1	Cobalamin-independent synthase family protein	X	X		X		X
AT5G18380	AT5G18380	Ribosomal protein S5 domain 2-like superfamily protein	X					X
AT5G19140	AILP1	Aluminium induced protein with YGL and LRDR motifs	X	X		X
AT5G19190	AT5G19190			X		X
AT5G19250	AT5G19250	Glycoprotein membrane precursor GPI-anchored		X				X
AT5G19510	AT5G19510	Translation elongation factor EF1B/ribosomal protein S6 family protein				X
AT5G19590	AT5G19590	Protein of unknown function, DUF538				X
AT5G19940	AT5G19940	Plastid-lipid associated protein PAP / fibrillin family protein		X		X		X
AT5G20270	HHP1	heptahelical transmembrane protein1		X
AT5G23060	CaS	calcium sensing receptor		X				X
AT5G24165	AT5G24165			X
AT5G25610	RD22	BURP domain-containing protein		X		X		X
AT5G26000	TGG1	thioglucoside glucohydrolase 1		X				X
AT5G28840	GME	GDP-D-mannose 3',5'-epimerase	X
AT5G35630	GS2	glutamine synthetase 2	X	X		X		X
AT5G37770	TCH2	EF hand calcium-binding protein family				X
AT5G38410	RBCS3B	Ribulose bisphosphate carboxylase (small chain) family protein		X		X		X
AT5G38420	RBCS2B	Ribulose bisphosphate carboxylase (small chain) family protein		X		X		X
AT5G38430	RBCS1B	Ribulose bisphosphate carboxylase (small chain) family protein		X		X		X
AT5G40395	U6acat	U6acat; snRNA					X	X
AT5G40950	RPL27	ribosomal protein large subunit 27	X
AT5G41010	NRPB12	DNA directed RNA polymerase, 7 kDa subunit			X			X
AT5G41471	SNOR108	SNOR108; snoRNA					X	X
AT5G41700	UBC8	ubiquitin conjugating enzyme 8		X
AT5G42270	VAR1	FtsH extracellular protease family		X		X		X
AT5G42530	AT5G42530			X		X		X
AT5G42980	TRX3	thioredoxin 3		X		X		X
AT5G43760	KCS20	3-ketoacyl-CoA synthase 20	X					X
AT5G44020	AT5G44020	HAD superfamily, subfamily IIIB acid phosphatase		X
AT5G44580	AT5G44580			X		X		X
AT5G46110	APE2	Glucose-6-phosphate/phosphate translocator-related	X	X		X		X
AT5G46315	U6-29	U6-29; snRNA					X	X
AT5G46430	AT5G46430	Ribosomal protein L32e			X			X
AT5G48300	ADG1	ADP glucose pyrophosphorylase 1				X		X
AT5G50920	CLPC1	CLPC homologue 1		X		X		X
AT5G52650	AT5G52650	RNA binding Plectin/S10 domain-containing protein	X					X
AT5G53300	UBC10	ubiquitin-conjugating enzyme 10		X		X		X
AT5G54270	LHCB3	light-harvesting chlorophyll B-binding protein 3		X		X		X
AT5G54770	THI1	thiazole biosynthetic enzyme, chloroplast (ARA6) (THI1) (THI4)		X		X		X
AT5G54940	AT5G54940	Translation initiation factor SUI1 family protein		X		X
AT5G56670	AT5G56670	Ribosomal protein S30 family protein				X		X
AT5G57040	AT5G57040	Lactoylglutathione lyase / glyoxalase I family protein		X		X		X
AT5G57560	TCH4	Xyloglucan endotransglucosylase/hydrolase family protein		X
AT5G59880	ADF3	actin depolymerizing factor 3				X
AT5G60360	ALP	aleurain-like protease		X				X
AT5G60390	AT5G60390	GTP binding Elongation factor Tu family protein	X	X		X		X
AT5G61310	AT5G61310	Cytochrome c oxidase subunit Vc family protein			X			X
AT5G61410	RPE	D-ribulose-5-phosphate-3-epimerase	X	X		X		X
AT5G61455	U2.7	U2.7; snRNA					X	X
AT5G61590	AT5G61590	Integrase-type DNA-binding superfamily protein	X	X		X		X
AT5G63160	BT1	BTB and TAZ domain protein 1				X
AT5G63310	NDPK2	nucleoside diphosphate kinase 2				X		X
AT5G64040	PSAN	photosystem I reaction center subunit PSI-N, chloroplast, putative / PSI-N, putative (PSAN)	X	X		X		X
AT5G64260	EXL2	EXORDIUM like 2				X
AT5G64400	AT5G64400					X
AT5G65220	AT5G65220	Ribosomal L29 family protein		X				X
AT5G65730	XTH6	xyloglucan endotransglucosylase/hydrolase 6		X
AT5G65860	AT5G65860	ankyrin repeat family protein	X					X
AT5G66040	STR16	sulfurtransferase protein 16		X				X
AT5G66190	FNR1	ferredoxin-NADP(+)-oxidoreductase 1		X		X		X
AT5G66400	RAB18	Dehydrin family protein				X
AT5G66570	PSBO1	PS II oxygen-evolving complex 1	X	X		X		X
AT5G67030	ABA1	zeaxanthin epoxidase (ZEP) (ABA1)	X	X				X
AT5G67300	MYBR1	myb domain protein r1	X			X
AT5G67420	LBD37	LOB domain-containing protein 37	X	X
